# Supplementary material for: Tracking the spatiotemporal variations of statistically independent components involving enrichment of rare-earth elements in deep-sea sediments
Source: Sci Rep. 2016 Jul 22;6:29603. doi: 10.1038/srep29603 (PMC4957207; doi:10.1038/srep29603)
Supplement: Supplementary Dataset 1 [file srep29603-s2.xls]

## Sheet: Site 33
Supplementary Data S1. Major and rare-earth element contents and assigned age data of the Pacific Ocean DSDP/ODP samples. Rare-earth element data are from ref. 2.
Site/Hole	33	33	33	33	33	33	33	33	33	33	33	33	33	33	33	33	33	33	33	33	33	33
Core-Sec.	1-1	1-1	1-1	1-2	1-4	1-5	1-6	2-1	2-3	2-4	2-6	3-1	3-1	3-2	3-4	3-5	3-6	4-1	4-1	4-3	4-4	4-5
Interval (cm)	1-6	59-62	95-99	123-126	35-39	49-51	97-101	141-143	29-31	112-114	31-33	23-25	103-107	137-140	50-54	99-101	129-130	14-19	138-142	45-48	104-108	141-145
Depth (mbsf)	0.04	0.4	0.97	2.75	4.87	6.5	8.49	10.5	12.4	14.7	16.9	47.2	48.1	49.9	52	54	55.8	95.2	96.4	98.5	101	102
Age (Ma)	0.00197628	0.0223038	0.0547713	0.154997	0.274986	0.367024	0.47939	0.581463	0.673171	0.786829	0.893659	2.14759	2.1774	2.24494	2.32352	2.39639	2.46246	3.78245	3.82193	3.88795	3.96899	4.01433
Lithology	foram mud	foram mud	foram mud	foram mud	foram mud	foram mud	silty mud	mud	mud	mud	mud	silliceous fossil mud	silliceous fossil mud	silliceous fossil mud	silliceous fossil mud	mud	mud	mud	mud	mud	mud	mud
SiO2 (wt.%)	53.8221	52.9801	54.4959	53.4625	54.0322	53.6168	54.3617	53.9975	54.3355	53.0203	54.0409	53.6135	53.0861	54.3365	55.6609	54.9061	54.2513	53.9377	54.8048	55.4801	55.5003	56.4098
TiO2	0.770347	0.747349	0.788173	0.758018	0.755926	0.761292	0.741038	0.757097	0.753571	0.735911	0.74572	0.656619	0.669171	0.696514	0.705722	0.685281	0.634685	0.675729	0.67074	0.699472	0.695293	0.697489
Al2O3	16.6335	15.8026	16.7248	16.054	16.0947	16.2183	15.8436	16.2842	15.9665	15.6979	15.997	14.2739	14.3858	15.0105	14.9645	14.6983	13.6995	14.704	14.6197	15.0889	15.1752	15.2136
Fe2O3 *	7.82148	8.15721	8.13808	8.0422	8.15326	7.94026	7.96755	7.73901	7.98231	7.85409	7.91359	6.88035	6.89662	7.27792	7.22914	7.1696	6.6674	7.30413	7.00132	7.29517	7.20395	7.28918
MnO	0.0864201	0.113954	0.0870434	0.140409	0.1092	0.102826	0.111996	0.0868491	0.117626	0.0984339	0.102665	0.109589	0.103375	0.0980349	0.0987821	0.0968229	0.106546	0.0920611	0.126235	0.109944	0.113672	0.0972143
MgO	4.40742	4.44041	4.30817	4.64298	4.40376	4.44511	4.46676	4.44724	4.58072	4.54484	4.51632	4.07396	4.02149	4.26498	4.14505	4.1098	3.95874	3.89603	4.09227	3.95515	4.0003	4.00372
CaO	1.17457	2.5934	1.26165	1.95908	1.52785	1.57919	1.30848	1.50098	1.61999	1.87868	1.7285	3.50684	4.47099	2.04659	2.17796	2.6537	3.6538	3.36483	2.07816	2.42825	2.27438	1.55732
Na2O	3.55159	3.15843	3.15652	3.03207	3.07265	3.41591	3.5064	3.46452	3.21893	3.59706	3.40661	3.63195	3.04127	3.8383	3.3244	3.417	3.97711	3.33906	3.92458	3.07559	3.22544	3.74322
K2O	2.89461	2.87164	2.82174	2.7892	2.72905	2.80461	2.89229	2.78955	2.8039	2.79834	2.84008	2.61278	2.50778	2.66468	2.70226	2.61046	2.67927	2.66885	2.72159	2.71922	2.66087	2.77769
P2O5	0.125449	0.135795	0.130087	0.137563	0.127086	0.124524	0.121329	0.116113	0.114757	0.118121	0.120398	0.110502	0.110759	0.112973	0.113979	0.112803	0.113894	0.110473	0.10551	0.110892	0.107041	0.10854
LOI	8.71251	8.99916	8.08793	8.98191	8.99429	8.9912	8.67879	8.81699	8.50615	9.6564	8.58818	10.5299	10.7067	9.65295	8.8773	9.54012	10.2578	9.90712	9.85513	9.03734	9.04358	8.10228
La (ppm)	22.5	22.9	22.2	22.5	22.7	21.1	20.9	21.4	23.8	23.5	24.1	20.7	18.9	19.8	20.8	19.2	19.5	24.5	23.7	22.3	22.5	24.1
Ce	51.4	49.9	49.6	49	50	47	46.3	48.5	52.1	50.5	52.6	44.3	39.8	41.7	44.5	40.9	40.5	46.8	44.7	43.6	44.7	47.9
Pr	6.03	6.14	5.83	5.91	5.88	5.59	5.47	5.72	6.6	6.36	6.65	5.86	5.55	5.59	5.97	5.52	5.26	6.74	6.91	6.46	6.59	6.72
Nd	22.9	23.9	22.9	23.1	23.7	22	21.6	22.6	26.3	25.6	26.2	23.1	20.4	20.6	21.9	20.5	21	27.5	25.7	24.6	24.6	26.9
Sm	4.86	5.09	4.65	4.77	4.95	4.54	4.55	4.72	5.7	5.55	5.74	5	4.84	4.72	5.11	4.64	4.59	5.78	6.08	5.57	5.62	5.89
Eu	1.16	1.2	1.18	1.17	1.2	1.09	1.1	1.2	1.36	1.31	1.35	1.2	1.15	1.15	1.22	1.11	1.13	1.43	1.44	1.41	1.42	1.41
Gd	4.38	4.63	4.34	4.56	4.62	4.2	4.27	4.36	5.08	5.02	5.41	4.67	4.49	4.37	4.79	4.37	4.29	5.5	5.59	5.38	5.28	5.53
Tb	0.66	0.68	0.68	0.68	0.69	0.64	0.65	0.67	0.76	0.84	0.82	0.69	0.68	0.65	0.73	0.67	0.65	0.81	0.83	0.81	0.82	0.81
Dy	4.02	4.11	4.07	4.02	4.17	3.84	4.03	4.02	4.53	4.65	4.74	4.21	4.01	3.83	4.32	4.01	3.93	4.93	4.79	4.72	4.86	4.8
Ho	0.83	0.81	0.81	0.79	0.83	0.76	0.81	0.79	0.86	0.9	0.94	0.82	0.79	0.75	0.85	0.79	0.79	0.92	0.91	0.92	0.93	0.94
Er	2.37	2.37	2.41	2.36	2.35	2.22	2.37	2.3	2.5	2.59	2.67	2.38	2.3	2.19	2.41	2.22	2.3	2.6	2.57	2.57	2.58	2.65
Tm	0.35	0.34	0.35	0.35	0.35	0.33	0.35	0.34	0.36	0.39	0.4	0.35	0.33	0.32	0.35	0.33	0.33	0.37	0.37	0.37	0.37	0.38
Yb	2.37	2.28	2.36	2.28	2.31	2.2	2.35	2.32	2.39	2.51	2.71	2.3	2.21	2.09	2.28	2.15	2.23	2.46	2.38	2.39	2.5	2.48
Lu	0.37	0.35	0.36	0.35	0.37	0.32	0.36	0.36	0.35	0.38	0.41	0.34	0.34	0.32	0.35	0.34	0.33	0.37	0.36	0.37	0.38	0.37
Y	19	19.7	19	19.4	19.6	18.9	18.9	18.9	19.2	21.2	25.1	18.9	18.1	17.2	19	17.7	18.7	22	20.4	20.2	20.6	21.9
ΣREY (ppm)	143.2	144.4	140.74	141.24	143.72	134.73	134.01	138.2	151.89	151.3	159.84	134.82	123.89	125.28	134.58	124.45	125.53	152.71	146.73	141.67	143.75	152.78
ΣLREE	107.69	107.93	105.18	105.28	107.23	100.23	98.82	102.94	114.5	111.51	115.29	98.96	89.49	92.41	98.28	90.76	90.85	111.32	107.09	102.53	104.01	111.51
ΣHREE	16.51	16.77	16.56	16.56	16.89	15.6	16.29	16.36	18.19	18.59	19.45	16.96	16.3	15.67	17.3	15.99	15.98	19.39	19.24	18.94	19.14	19.37
Lithology: foram = foraminiferal, nanno = nannofossil, rad = radiolarian, diat = diatom. Fe2O3* : total iron as Fe2O3. b.d.l.: below detection limit.

## Sheet: Site 36
Supplementary Data S1. Major and rare-earth element contents and assigned age data of the Pacific Ocean DSDP/ODP samples. Rare-earth element data are from ref. 2.
Site/Hole	36	36	36	36	36	36	36	36	36	36	36	36	36	36	36	36	36	36	36	36	36	36	36	36	36	36	36	36	36	36	36	36	36	36	36	36	36	36	36
Core-Sec.	1-1	1-1	1-1	1-2	1-2	1-4	1-5	1-6	2-2	2-3	2-4	3-1	3-2	3-4	3-5	3-6	4-2	4-3	4-4	4-5	4-6	5-2	5-4	5-5	5-6	6-1	6-1	6-2	6-4	6-5	6-6	7-2	7-3	7-6	8-1	8-2	8-4	8-5	8-6
Interval (cm)	17-21	56-59	93-97	50-53	138-141	44-46	101-105	144-146	51-53	88-90	144-146	89-93	138-142	51-54	100-104	139-143	0-2	46-48	51-53	104-106	144-146	4-8	95-97	138-140	144-146	1-5	96-98	135-137	39-42	94-98	144-147	55-60	98-100	48-50	99-101	135-137	46-48	98-100	145-147
Depth (mbsf)	0.19	0.575	0.95	2.015	2.895	4.95	7.03	8.95	11.12	12.99	15.05	19.11	21.1	23.225	25.22	27.11	28.81	30.77	32.32	34.35	36.25	37.96	41.86	43.79	45.35	48.03	48.97	50.86	52.905	54.96	56.955	59.175	61.09	65.09	67.2	69.06	71.17	73.19	75.16
Age (Ma)	0.00936422	0.0283391	0.0468211	0.09931	0.142681	0.243963	0.527702	0.614896	0.713442	0.798365	0.891916	1.07507	1.16399	1.25894	1.34808	1.43253	1.50878	1.59935	1.67098	1.76479	1.85259	1.93161	2.11996	2.21603	2.29368	2.42708	2.47387	2.57603	2.68951	2.80355	2.91426	3.04297	3.16486	3.41948	3.5625	3.70089	3.85789	4.00818	4.18087
Lithology	foram-nanno ooze	foram-nanno ooze	foram-nanno ooze	foram-nanno ooze	foram-nanno ooze	foram-nanno ooze	foram-nanno ooze	foram-nanno ooze	foram-nanno ooze	foram-nanno ooze	foram-nanno ooze	foram-nanno ooze	foram-nanno ooze	calcareous mud with foram-nanno ooze	calcareous mud with foram-nanno ooze	foram-nanno ooze	foram-nanno ooze	foram-nanno ooze	foram-nanno ooze	foram-nanno ooze	foram-nanno ooze	foram-nanno ooze	foram-nanno ooze	foram-nanno ooze	foram-nanno ooze	foram-nanno ooze	foram-nanno ooze	foram-nanno ooze	foram-nanno ooze	foram-nanno ooze	foram-nanno ooze	foram-nanno ooze	foram-nanno ooze	foram-nanno ooze	foram-nanno ooze	foram-nanno ooze	foram-nanno ooze	foram-nanno ooze	foram-nanno ooze
SiO2 (wt.%)	38.4446	49.8684	47.1825	43.9832	43.0206	43.3916	42.5445	41.3923	48.9717	36.4005	31.5563	29.7311	47.3506	47.7123	48.4504	31.6169	30.3331	39.898	37.619	40.4947	23.3341	27.8404	28.7106	28.8087	28.6343	26.5767	27.8849	35.2536	32.29	21.9583	22.7893	15.2	14.8775	30.6494	43.4934	39.1011	36.2986	48.7242	47.9284
TiO2	0.568729	0.761463	0.719305	0.657297	0.645891	0.650813	0.619053	0.611293	0.730301	0.540787	0.46286	0.432129	0.695981	0.706816	0.707744	0.458542	0.42782	0.576056	0.538689	0.584621	0.305978	0.361822	0.386987	0.390477	0.38852	0.361406	0.377622	0.486667	0.44093	0.296462	0.309231	0.206758	0.205714	0.411237	0.57796	0.525434	0.486123	0.647878	0.630173
Al2O3	11.9581	15.9239	15.1328	13.9932	13.6312	13.7238	13.3276	13.0334	15.413	11.438	9.7863	9.16433	14.6101	14.7758	14.8663	9.72093	8.94205	12.1374	11.3428	12.1793	6.67356	7.91652	8.25192	8.31361	8.29844	7.70106	8.13476	10.2539	9.37479	6.40718	6.70443	4.50588	4.53761	8.80783	12.523	11.2681	10.5096	14.1551	13.6778
Fe2O3 *	6.03607	8.40117	7.93886	7.48294	7.30637	7.28282	7.00539	6.94893	8.48848	5.97309	5.27925	4.73672	7.76979	7.47569	7.55867	5.17741	4.57346	6.32572	5.9444	6.0964	3.54312	3.93057	4.22347	4.24258	4.28498	3.97836	4.16862	5.32111	4.85642	3.22298	3.33787	2.2638	2.22184	4.44995	6.37995	5.80476	5.40037	7.03926	7.10254
MnO	0.767332	0.312943	0.689143	0.301261	0.398753	0.391709	0.410422	0.34439	0.216967	0.377085	0.585199	0.761732	0.285012	0.259257	0.200133	0.803806	0.225208	0.32618	0.350393	0.207229	0.295378	0.240722	0.193493	0.188091	0.18526	0.216554	0.21135	0.195795	0.202673	0.213342	0.195193	0.150789	0.199761	0.184136	0.126617	0.139894	0.138659	0.115339	0.112853
MgO	3.47228	4.33848	4.15679	3.90668	3.82014	3.90924	3.69893	3.72544	4.32826	3.17794	2.99301	2.71809	4.23657	4.11081	4.22281	2.76134	2.59253	3.46388	3.27634	3.42854	2.10368	2.29129	2.40235	2.50086	2.43838	2.33864	2.46674	3.06665	2.77245	1.93739	2.29405	1.38739	1.2872	2.45745	3.41866	3.13679	2.89309	3.84762	3.82708
CaO	14.535	3.88439	6.50299	9.9054	10.9425	10.2019	11.5653	12.0666	4.02173	18.2092	21.5931	24.5266	7.23563	7.28648	6.52343	22.4724	24.385	14.7226	16.904	13.9694	31.1786	27.768	27.3987	26.8338	26.6264	27.792	26.9035	19.8752	22.2252	32.4023	31.4457	40.6754	40.5342	25.0831	12.6393	16.3434	19.6619	7.28705	7.90335
Na2O	2.51783	2.90749	2.66335	2.37917	2.27508	2.56923	2.51896	2.51319	3.31359	1.7657	1.91923	1.61612	2.52741	2.47977	2.55625	1.68132	1.81899	1.99733	1.9026	2.23066	0.809816	1.38748	1.14806	1.29632	1.28632	1.16244	1.47797	1.76779	1.81245	0.679507	0.74859	0.0217294	0.0370417	1.48766	2.22398	1.93103	1.75282	2.83481	2.63716
K2O	1.56667	2.77098	2.57926	2.32528	2.00428	1.97163	1.91359	1.70731	2.88612	1.09623	0.772992	0.548326	2.66992	2.55527	2.62811	0.749495	0.475272	1.4045	1.24602	1.49609	0.149809	0.391359	0.563028	0.396495	0.347268	0.23973	0.302984	1.01443	0.681508	0.138534	0.173505	0.0001	0.00595314	0.560847	2.24207	1.38895	1.18676	2.59332	2.47194
P2O5	0.141977	0.162507	0.156291	0.148422	0.146355	0.147436	0.146213	0.142061	0.143106	0.132753	0.134806	0.179991	0.124118	0.127354	0.12008	0.122588	0.0873718	0.119068	0.122801	0.111196	0.0946905	0.0945168	0.0902969	0.0902836	0.0907548	0.123848	0.121194	0.108775	0.106752	0.165548	0.0979464	0.086259	0.0873127	0.114318	0.111113	0.109917	0.118268	0.115339	0.110145
LOI	19.9914	10.6683	12.2787	14.9171	15.8089	15.7599	16.25	17.5151	11.4868	20.8887	24.9169	25.5849	12.4949	12.5104	12.1661	24.4353	26.1392	19.0293	20.753	19.2018	31.5112	27.7774	26.6311	26.9387	27.4194	29.5092	27.9503	22.6562	25.2368	32.5785	31.9042	35.5073	36.0058	25.794	16.2639	20.2505	21.5539	12.6401	13.5986
La (ppm)	23.8076	30.92	28.2744	25.6982	24.1579	26.1822	23.6655	26.3981	28.1807	25.5958	21.0138	11.1647	15.9245	18.5589	21.3712	18.9899	18.0177	22.0325	21.8724	24.0942	18.9903	18.9354	18.6648	20.5769	18.4153	16.5342	16.6726	20.1807	18.7226	15.7725	15.698	12.3821	14.0562	20.7749	25.4769	24.126	23.0117	26.4343	29.1136
Ce	47.4807	66.7298	60.57	52.209	50.6706	53.825	47.4615	51.838	54.4375	44.2414	36.8059	20.1674	34.7185	39.2457	46.6453	35.4851	36.5748	43.7805	41.8251	50.248	29.7604	33.4217	31.8787	35.7353	32.3977	26.4106	26.9487	35.944	31.2968	24.1209	23.2785	16.2385	17.3153	32.1429	45.1444	40.9101	38.1838	49.5848	53.5231
Pr	6.2937	8.14484	7.42485	7.41837	6.96064	6.97909	6.77236	6.87553	8.02716	6.46792	5.76276	3.20459	4.58164	5.27237	6.17468	4.90438	5.10568	6.20135	6.07813	6.8699	4.98468	5.31903	5.12235	5.41033	5.1727	4.42516	4.49411	5.65194	5.06397	3.88933	4.0119	3.10737	3.44827	5.27975	6.94539	6.66762	6.22824	7.48465	7.78093
Nd	25.3412	32.6382	29.2679	27.2699	25.7128	28.1904	25.4112	28.1325	30.3196	27.41	21.9924	12.28	17.2205	20.086	22.9959	19.7203	19.0219	23.0863	23.3502	25.8577	20.8599	19.9326	19.532	22.3396	19.9604	17.3627	17.1701	21.7273	19.464	16.5161	15.6875	12.0087	13.7739	22.1082	26.596	25.5955	23.9863	28.6116	31.5782
Sm	5.68396	7.17944	6.4845	6.43929	5.9838	6.09011	5.86828	6.10257	7.10479	5.7987	5.05659	2.9089	4.09959	4.79282	5.46848	4.24542	4.59746	5.29903	5.47489	5.93278	4.56187	4.69117	4.68805	4.76725	4.73764	3.99426	4.07393	4.97222	4.55623	3.52572	3.63384	2.75631	2.99542	4.78919	6.01398	6.0154	5.58484	6.64078	7.10999
Eu	1.3153	1.68639	1.56698	1.52451	1.43195	1.4768	1.38814	1.48187	1.69221	1.47915	1.23793	0.732568	0.988603	1.17253	1.33718	1.00972	1.07877	1.33377	1.349	1.41458	1.08788	1.04986	1.14061	1.16348	1.10865	0.967951	0.967165	1.24889	1.1359	0.838826	0.881124	0.683969	0.772355	1.14148	1.52227	1.41497	1.39208	1.58326	1.67426
Gd	5.44791	6.78855	6.15438	6.35408	5.86783	5.96674	5.82404	5.90308	6.82538	5.94834	5.17017	3.42407	4.45123	5.08546	5.46976	4.20246	4.5654	5.4284	5.48575	5.7332	4.7868	4.66114	4.91403	5.0802	4.76417	4.2026	4.17286	5.20079	4.72213	3.73256	3.89511	3.13136	3.49559	4.94317	6.38735	6.07458	5.85957	6.84901	6.98548
Tb	0.810106	1.01536	0.947221	0.957876	0.885922	0.899796	0.882332	0.918033	1.01947	0.90044	0.790286	0.512866	0.65478	0.748172	0.849528	0.627985	0.671568	0.824671	0.828761	0.878704	0.734811	0.716083	0.712482	0.762005	0.704935	0.623266	0.631116	0.786523	0.708069	0.572512	0.573814	0.486407	0.526974	0.746711	0.946571	0.930636	0.886253	1.02612	1.02976
Dy	5.01589	6.33421	5.663	5.81896	5.47561	5.48805	5.39163	5.55438	5.99351	5.57476	4.90049	3.0448	3.86207	4.52989	5.04607	3.96641	4.09437	4.90536	5.05695	5.23201	4.49302	4.39104	4.41983	4.67195	4.36323	3.93194	4.00284	4.77963	4.31816	3.57115	3.74462	2.97234	3.36358	4.65974	5.77293	5.64787	5.46377	6.13085	6.29843
Ho	0.990577	1.17805	1.1206	1.17859	1.06551	1.07727	1.07594	1.12636	1.14926	1.1027	0.981258	0.623586	0.748688	0.879017	1.0029	0.782074	0.813871	0.977578	1.02107	1.03195	0.925577	0.884254	0.890613	0.927102	0.879291	0.822875	0.821142	0.946553	0.883555	0.752077	0.770504	0.64098	0.702629	0.949818	1.14425	1.1316	1.0977	1.21439	1.22446
Er	2.84339	3.38453	3.27404	3.36675	3.02069	3.10332	3.09799	3.19403	3.18144	3.19775	2.90485	1.82797	2.1789	2.56985	2.96165	2.28815	2.3886	2.83397	2.89804	2.91382	2.53371	2.59546	2.55548	2.62326	2.53519	2.32162	2.35686	2.79299	2.50848	2.17757	2.26887	1.89104	2.02544	2.63635	3.25916	3.21244	3.12302	3.49578	3.44409
Tm	0.415518	0.502763	0.471901	0.479946	0.441109	0.442601	0.445561	0.459511	0.453747	0.455683	0.407556	0.272631	0.318996	0.37238	0.433089	0.328951	0.343216	0.408565	0.417367	0.426322	0.371515	0.369301	0.366631	0.377596	0.364597	0.344048	0.334577	0.39202	0.355184	0.309853	0.323154	0.268561	0.287379	0.37918	0.466175	0.456026	0.448047	0.49136	0.487383
Yb	2.73524	3.19815	3.10377	3.16005	2.90577	2.94719	2.92473	2.95938	2.95121	2.98833	2.65802	1.8218	2.14494	2.46036	2.84091	2.1896	2.28461	2.66041	2.68025	2.81987	2.40762	2.3575	2.35141	2.48065	2.38996	2.12898	2.14481	2.53475	2.37065	2.00982	2.08469	1.73208	1.82741	2.41429	3.02059	2.94271	2.93376	3.21735	3.15691
Lu	0.396169	0.478493	0.475306	0.46959	0.443257	0.447671	0.433655	0.449758	0.443984	0.435469	0.410894	0.235875	0.289412	0.340933	0.40649	0.325367	0.336214	0.399508	0.410647	0.425405	0.355193	0.350048	0.362062	0.374991	0.346713	0.3298	0.316658	0.376644	0.346834	0.305648	0.318347	0.254539	0.262412	0.357079	0.451587	0.441363	0.439667	0.479315	0.475917
Y	24.1858	28.0096	26.1948	27.2701	24.9026	26.6153	24.7203	26.8151	25.8762	27.9582	24.6651	11.2917	13.2032	16.5219	20.141	20.1998	18.6446	21.952	23.1095	22.6042	23.7744	21.3325	21.1793	24.0797	20.7412	20.8951	20.8499	22.9684	21.2227	20.5036	21.0473	18.459	20.8475	24.8241	27.6682	27.169	26.6521	27.8273	29.6205
ΣREY (ppm)	152.763	198.188	180.994	169.615	159.926	169.732	155.363	168.208	177.656	159.555	134.758	73.5135	105.386	122.636	143.144	119.266	118.539	142.124	141.858	156.483	120.628	121.007	118.778	131.37	118.882	105.295	105.957	130.503	117.675	98.5983	98.2172	77.0133	85.7004	128.147	160.816	152.736	145.291	171.071	183.503
ΣLREE	108.607	145.612	132.022	119.035	113.486	121.267	109.179	119.347	128.07	109.514	90.6314	49.7256	76.5447	87.9559	102.655	83.3451	83.3175	100.4	98.6008	113.003	79.1572	82.2999	79.8859	88.8294	80.6837	68.7269	69.3595	88.4762	79.1036	63.8246	62.3097	46.493	51.5891	85.0948	110.177	103.315	96.9949	118.756	129.106
ΣHREE	19.9701	24.5665	22.7772	23.3103	21.5377	21.8494	21.464	22.0464	23.7102	22.0826	19.4615	12.4962	15.6376	18.1586	20.3476	15.7207	16.5766	19.7722	20.1478	20.8759	17.6961	17.3747	17.7131	18.4612	17.4567	15.6731	15.748	19.0588	17.349	14.27	14.8602	12.0613	13.2638	18.2278	22.9709	22.2522	21.6439	24.4874	24.7767
Lithology: foram = foraminiferal, nanno = nannofossil, rad = radiolarian, diat = diatom. Fe2O3* : total iron as Fe2O3. b.d.l.: below detection limit.

## Sheet: Site 37
Supplementary Data S1. Major and rare-earth element contents and assigned age data of the Pacific Ocean DSDP/ODP samples. Rare-earth element data are from ref. 2.
Site/Hole	37	37	37	37	37	37	37	37	37	37	37	37	37	37	37	37	37	37	37	37	37	37	37	37	37	37	37	37	37	37	37
Core-Sec.	1-1	1-1	1-1	1-2	1-3	1-4	1-4	2-1	2-1	2-2	2-2	2-4	2-4	2-5	2-6	2-6	3-1	3-2	3-2	3-3	3-4	3-4	3-6	3-6	4-1	4-2	4-2	4-3	4-4	4-4	4-5
Interval (cm)	82-84	103-107	142-144	99-101	46-48	4-6	97-99	1-4	79-83	21-24	137-141	30-34	143-146	88-92	37-41	137-140	101-103	52-54	144-146	102-105	53-55	140-142	50-53	142-144	50-52	48-50	144-148	98-100	52-55	138-140	101-103
Depth (mbsf)	0.03	0.25	0.63	1.7	2.67	3.75	4.68	5.225	6.01	6.925	8.09	10.02	11.145	12.1	13.09	14.085	15.32	16.33	17.25	18.335	19.34	20.21	22.315	23.23	23.91	24.89	25.86	26.89	27.935	28.79	29.92
Age (Ma)	0.0147059	0.122549	0.308824	0.838308	1.32995	1.88342	2.36842	2.66398	3.08197	3.58659	4.23864	5.36095	6.04012	6.63291	7.26452	7.92053	8.75694	9.46809	10.1493	10.9731	11.7764	12.4958	14.399	15.3021	16.0104	17.1098	18.32	19.7647	21.4907	23.275	26.5455
Lithology	red clay	red clay	red clay	red clay	red clay	red clay	red clay	red clay	red clay	red clay	red clay	red clay	red clay	red clay	red clay	red clay	zeolitic red clay	zeolitic red clay	zeolitic red clay	zeolitic red clay	zeolitic red clay	zeolitic red clay	red clay	red clay	amorphous Fe- oxide sediment	amorphous Fe- oxide sediment	amorphous Fe- oxide sediment	amorphous Fe- oxide sediment	amorphous Fe- oxide sediment	amorphous Fe- oxide sediment	amorphous Fe- oxide sediment
SiO2 (wt.%)	53.0894	54.7121	54.2902	53.2089	53.2422	51.4169	51.8683	51.8737	49.091	50.4865	46.5292	46.2152	46.2956	46.1061	45.4345	44.2263	41.4687	45.4094	41.666	42.8247	40.2497	37.2424	29.5671	31.7199	24.0051	25.9746	18.029	25.4015	15.5946	15.1774	32.9066
TiO2	0.796112	0.821475	0.809932	0.756854	0.763175	0.708897	0.710213	0.721327	0.679291	0.695742	0.663404	0.688887	0.683014	0.668867	0.667501	0.661136	0.616482	0.562409	0.60778	0.496666	0.437799	0.435968	0.315501	0.40101	0.389457	0.303362	0.327419	0.523355	0.298563	0.244797	1.02234
Al2O3	16.5121	17.1258	17.1494	16.4914	16.6727	15.9604	15.8151	15.651	14.871	14.9621	13.7538	13.7856	13.8824	13.7691	13.606	13.324	12.6145	12.0472	12.4786	12.3377	11.3354	10.6502	8.5473	9.16914	7.34851	7.57466	5.66539	6.55413	4.66336	4.75057	7.0026
Fe2O3 *	7.37781	7.57476	7.54636	7.00066	7.03436	6.47246	6.82142	6.47622	6.12635	7.94539	10.7568	11.5827	11.6869	12.1008	13.38	15.0036	18.4459	15.3994	18.2111	17.426	20.4204	24.055	30.8059	29.4985	34.2873	30.8086	37.2809	33.2781	41.8181	36.8077	28.7242
MnO	0.261326	0.281785	0.25126	0.402765	0.313464	0.22852	1.02763	0.257477	0.28679	1.85219	2.54153	2.6556	2.49128	2.52283	2.63523	2.69996	2.81994	1.9805	2.64798	3.15824	3.1938	3.66916	6.40653	5.61321	8.89212	9.76582	12.5708	8.94018	12.5358	11.5683	4.78199
MgO	3.6287	3.54285	3.57189	3.82913	3.83969	3.50948	3.29912	3.31182	3.16154	3.148	3.40992	3.368	3.46421	3.36475	3.3433	3.37447	3.20571	3.36425	3.27159	3.07376	3.27467	3.19062	3.19863	3.0197	2.83138	3.11721	2.95059	3.15983	2.77567	2.74248	3.91346
CaO	1.32343	1.22362	1.08023	1.13099	1.15096	4.0764	2.12171	4.39184	7.91658	2.1465	2.29617	2.24697	2.13749	2.20104	2.18121	1.92799	1.93725	1.54709	1.89501	1.71744	1.71681	1.70592	1.70092	1.85863	2.2723	1.98265	2.68235	2.18346	2.81131	6.51573	1.59891
Na2O	3.77617	3.35467	3.17501	3.47695	3.53862	3.03105	3.8169	2.96983	2.68486	4.30653	4.76197	4.09119	4.31429	4.09097	4.09291	4.17891	4.08466	4.48814	4.24143	4.25369	4.2711	3.93389	3.35916	3.38713	2.5888	3.10218	2.52007	2.67211	1.87806	2.1938	3.5911
K2O	3.59884	3.7167	3.77746	3.80336	3.78062	3.72244	4.06289	3.6489	3.19286	3.97686	3.67548	3.35232	3.4534	3.28892	3.2554	3.01237	2.93483	3.51923	2.93745	3.12389	3.07203	2.60377	2.19552	2.28296	2.61912	2.45132	1.8471	2.60833	1.9108	1.46691	2.90769
P2O5	0.116664	0.100296	0.0913672	0.0954419	0.1029	0.105994	0.245004	0.0746879	0.0753681	0.606304	0.806788	0.754542	0.674169	0.710671	0.805638	0.751899	0.769669	0.516934	0.739016	0.740822	0.772423	0.808993	0.864845	0.94657	1.12573	0.877214	1.09871	0.891954	1.35991	3.60068	0.591302
LOI	9.51945	7.54588	8.25684	9.80358	9.56142	10.7674	10.2116	10.6232	11.9143	9.87388	10.805	11.259	10.9173	11.1759	10.5983	10.8394	11.1023	11.1654	11.3042	10.847	11.2559	11.7041	13.0385	12.1033	13.6401	14.0424	15.0277	13.7871	14.3538	14.9316	12.9598
La (ppm)	33.3491	35.1077	36.5767	36.8101	42.8982	44.2966	78.6988	41.4137	41.0935	107.89	108.275	104.764	107.316	102.972	110.789	93.8192	79.1479	67.8729	80.2935	86.2949	65.5676	82.595	40.1186	85.2863	112.15	89.2989	113.546	73.7793	104.315	80.6511	21.0725
Ce	86.8299	89.9487	93.9222	96.8792	103.062	96.2165	171.688	98.2009	92.2867	236.917	225.397	222.866	225.259	221.1	220.259	200.28	162.089	149.018	159.127	148.772	101.591	122.409	46.2235	94.9552	80.6941	74.7981	64.6075	44.2664	41.5765	39.7293	24.6408
Pr	8.94229	9.22313	9.59244	10.3433	11.7932	13.1088	27.4682	11.8776	12.0225	38.5141	41.4305	40.1003	39.6876	38.4933	40.8695	34.5645	26.6344	23.8382	26.9652	29.3103	21.0903	26.8436	12.0018	25.2764	31.767	25.5273	31.5402	20.0371	25.546	18.6311	8.08312
Nd	32.801	33.9236	35.3436	38.991	45.2584	50.5769	113.926	44.9339	45.6693	162.847	174.335	168.954	168.607	160.272	174.548	145.235	114.518	98.3022	115.014	120.399	89.2682	109.665	48.4936	105.996	132.738	106.31	130.681	85.846	107.597	79.7059	36.0684
Sm	6.86361	7.02788	7.1693	8.57399	10.0288	11.3565	28.4429	10.1644	10.0159	40.9213	44.015	43.0167	41.9365	40.4508	43.8562	36.5394	27.5921	24.4025	28.1028	28.7473	20.8099	26.6158	11.1141	24.5045	30.6888	23.7191	30.229	19.6396	23.7836	16.877	10.1944
Eu	1.44134	1.34849	1.51377	1.70243	2.04256	2.23484	6.14693	1.9752	2.00137	9.05941	10.3628	9.89662	9.82279	9.54125	10.3057	8.60771	6.6787	5.77987	6.69044	6.69894	4.85562	6.21829	2.67894	5.9496	7.67183	5.73878	7.77352	5.00941	6.37777	4.63513	3.09236
Gd	5.65267	5.67996	6.02076	7.36925	8.66108	10.0347	25.4833	8.43457	8.58428	37.7529	43.1414	41.5648	40.1682	39.2111	41.687	35.2656	27.443	23.8321	27.4887	27.8124	20.8047	26.4449	11.7221	25.5448	32.9776	24.9666	33.155	21.9848	28.0356	20.5551	11.4666
Tb	0.880466	0.866667	0.890175	1.10621	1.31829	1.4536	3.83806	1.2434	1.29454	5.6823	6.45774	6.097	5.96435	5.76569	6.23551	5.2683	4.22075	3.59869	4.1734	4.17449	3.17837	4.02469	1.74983	3.86536	4.99342	3.80741	5.03148	3.31425	4.22609	3.06152	1.89358
Dy	5.02359	5.07458	5.22515	6.36363	7.61609	8.47778	21.0302	6.9988	7.5829	32.1242	36.513	34.2686	33.3216	32.8272	35.1268	30.0029	24.5067	20.9947	24.3852	24.3029	18.5703	24.1595	10.7706	23.2384	31.1543	23.3093	31.695	20.7524	27.5429	19.7522	11.2321
Ho	0.942143	0.96321	1.00173	1.21652	1.44072	1.52033	3.74551	1.24121	1.28363	5.98765	6.79406	6.20272	6.21665	6.08466	6.56838	5.60085	4.72406	3.9723	4.69706	4.61697	3.64652	4.72828	2.17015	4.57228	6.22983	4.58278	6.35152	4.24105	5.85189	4.19691	2.10646
Er	2.73158	2.84383	2.92385	3.43433	4.02474	4.14417	10.0016	3.44212	3.56606	16.5827	18.2106	16.765	16.7036	16.3606	17.737	15.1572	13.1803	11.0119	12.9922	12.7641	10.335	13.115	5.97222	12.9171	18.1232	13.0791	18.5769	12.1668	17.2453	12.4366	5.79791
Tm	0.405447	0.41614	0.437049	0.493376	0.581825	0.586684	1.38039	0.498827	0.481538	2.32671	2.58885	2.33721	2.29664	2.27561	2.44293	2.11513	1.87639	1.56186	1.82007	1.78691	1.46771	1.88951	0.880219	1.85542	2.62309	1.89116	2.67507	1.76008	2.48577	1.85865	0.797188
Yb	2.69035	2.73979	2.81767	3.34154	3.83766	3.71167	8.90719	3.26706	3.25582	15.1696	16.5046	14.7214	14.4119	14.561	15.4911	13.4467	12.0236	9.86112	11.6938	11.3763	9.25779	11.9671	5.6167	11.9186	16.5759	12.0613	17.2357	11.0182	15.8001	12.1199	4.73412
Lu	0.407553	0.407875	0.420498	0.492386	0.575451	0.574012	1.26271	0.477305	0.484727	2.31983	2.48077	2.17788	2.13715	2.14763	2.337	2.02544	1.82046	1.44516	1.72904	1.67141	1.34042	1.75314	0.809085	1.73285	2.4479	1.79768	2.57152	1.58481	2.39657	1.81109	0.688822
Y	21.9661	22.6723	22.7611	27.1666	33.6098	35.0748	82.7606	28.807	29.0343	137.865	155.547	139.824	138.223	135.564	148.376	126.985	104.685	89.7243	103.468	105.134	80.2398	104.367	45.3474	99.7631	142.513	87.2848	141.76	90.1854	145.632	99.0411	46.2979
ΣREY (ppm)	210.927	218.244	226.616	244.284	276.749	283.368	584.779	262.976	258.657	851.96	892.053	853.556	852.072	827.628	876.629	754.913	611.14	535.216	608.641	613.862	452.024	566.796	245.669	527.376	653.348	498.172	637.429	415.586	558.412	415.063	188.166
ΣLREE	168.786	175.231	182.604	191.598	213.041	215.555	420.223	206.59	201.088	587.09	593.452	579.701	582.807	563.289	590.322	510.438	409.982	363.434	409.503	413.523	298.327	368.129	157.952	336.018	388.038	319.654	370.603	243.568	302.818	235.594	100.059
ΣHREE	20.1751	20.3405	21.2506	25.5197	30.0984	32.7378	81.7958	27.5785	28.5349	127.005	143.054	134.031	131.043	128.775	137.932	117.49	96.4739	82.0576	95.67	95.2045	73.4565	94.3004	42.3698	91.5945	122.797	91.2341	125.066	81.8318	109.962	80.4272	41.8091
Lithology: foram = foraminiferal, nanno = nannofossil, rad = radiolarian, diat = diatom. Fe2O3* : total iron as Fe2O3. b.d.l.: below detection limit.

## Sheet: Site 38
Supplementary Data S1. Major and rare-earth element contents and assigned age data of the Pacific Ocean DSDP/ODP samples. Rare-earth element data are from ref. 2.
Site/Hole	38	38	38	38	38	38	38	38	38	38	38	38	38	38	38	38	38	38	38	38	38	38	38	38	38	38	38	38	38	38	38	38	38	38	38	38	38	38	38	38	38	38	38	38	38	38	38	38	38
Core-Sec.	1-5	1-5	1-5	1-6	2-1	2-1	2-2	2-3	2-4	2-4	2-5	2-6	2-6	3-1	3-1	3-2	3-2	3-3	3-4	3-4	3-5	3-6	3-6	4-1	4-2	4-2	4-3	4-4	4-5	4-5	4-6	5-1	5-1	5-2	5-3	5-3	5-4	5-5	5-5	5-6	6-1	6-1	6-2	6-3	6-4	6-4	6-5	6-5	6-6
Interval (cm)	78-80	101-104	135-137	98-100	51-53	144-146	99-101	50-52	1-3	102-104	55-57	4-6	99-101	3-5	98-100	3-5	100-102	48-50	4-6	99-101	45-47	3-5	95-98	52-54	5-8	99-101	146-149	100-102	46-50	144-148	84-86	54-57	145-148	95-99	49-52	144-147	85-88	51-54	141-144	96-99	54-56	142-145	97-100	44-48	0-4	94-96	56-59	144-147	96-99
Depth (mbsf)	0.632	0.82	1.088	1.992	2.92	3.85	4.9	5.91	6.92	7.93	8.96	9.95	10.9	12.04	12.99	13.54	14.51	15.49	16.55	17.5	18.46	19.54	20.465	21.53	22.565	23.5	25.475	26.51	27.48	28.46	29.35	30.555	31.465	32.47	33.505	34.455	35.365	36.525	37.425	38.475	39.55	40.435	41.485	42.46	43.52	44.45	45.575	46.455	47.475
Age (Ma)	0.644898	0.836735	1.1102	2.03265	2.97959	3.92857	5	6.03061	7.06122	8.09184	9.14286	10.1531	11.1224	12.2857	13.2551	13.8163	14.8061	15.8061	16.8878	17.8571	18.8367	19.9388	20.8827	21.9694	23.0255	23.9796	25.9949	27.051	28.0408	29.0408	29.949	31.1786	32.1071	33.1327	34.1888	35.1582	36.0867	37.2704	38.1888	39.2602	40.3571	41.2602	42.3316	43.3265	44.4082	45.3571	46.5051	47.4031	48.4439
Lithology	red clay	red clay	red clay	red clay	red clay	red clay	red clay	zeolitic red clay	zeolitic red clay	zeolitic red clay	zeolitic red clay	zeolitic red clay	zeolitic red clay	zeolitic red clay	zeolitic red clay	zeolitic red clay	zeolitic red clay	zeolitic red clay	zeolitic red clay	zeolitic red clay	zeolitic red clay	zeolitic red clay	zeolitic red clay	red clay	red clay	red clay	red clay	red clay	red clay	red clay	red clay	red clay	red clay	red clay	red clay	red clay	red clay	red clay	red clay	red clay	nanno ooze with amorphous Fe-oxide	nanno ooze with amorphous Fe-oxide	nanno ooze with amorphous Fe-oxide	nanno ooze with amorphous Fe-oxide	nanno ooze with amorphous Fe-oxide	nanno ooze with amorphous Fe-oxide	nanno ooze with amorphous Fe-oxide	nanno ooze with amorphous Fe-oxide	nanno ooze with amorphous Fe-oxide
SiO2 (wt.%)	54.0164	54.9906	54.464	54.5094	54.844	54.8289	54.9194	54.1075	53.684	54.1032	55.0474	54.6231	45.1139	39.5574	42.3059	41.9396	41.0293	40.6433	38.083	33.1264	34.5576	32.9009	38.0748	35.1582	35.4217	35.9125	35.8562	37.5668	36.7219	40.0301	37.7476	34.1694	18.8294	16.2509	15.9114	10.8148	10.9788	11.3618	12.1484	11.5459	3.55474	2.31583	1.75358	1.57185	0.872963	1.13771	1.17668	1.24202	1.33017
TiO2	0.827341	0.83641	0.826762	0.837817	0.826546	0.815127	0.821546	0.756309	0.780363	0.823722	0.812178	0.814497	0.731278	0.638229	0.544801	0.542639	0.650896	0.568796	0.601435	0.601183	0.501523	0.568945	0.481401	0.505144	0.502869	0.497176	0.491819	0.448885	0.458064	0.428345	0.450611	0.434422	0.354552	0.356433	0.32694	0.239797	0.248364	0.247483	0.249045	0.231146	0.0664778	0.0454477	0.0371603	0.0332261	0.0201453	0.0279268	0.032566	0.0341898	0.0320742
Al2O3	17.324	17.6718	17.5666	17.5048	17.6076	17.5638	17.6164	17.217	17.0413	17.212	17.5084	17.3846	14.7032	13.6931	14.8514	14.5631	13.9655	14.0836	13.3685	12.1179	12.7025	11.9982	13.6707	12.8615	12.935	13.1085	12.9253	13.2747	13.1156	13.8507	13.2962	11.0805	6.71193	5.94024	5.90257	4.28868	4.34261	4.45282	4.65936	4.47072	1.18637	0.876206	0.70028	0.656854	0.432819	0.554894	0.572056	0.604849	0.611226
Fe2O3 *	7.74485	7.87029	7.83009	7.83801	7.81367	7.71463	7.76169	7.1735	7.3377	7.71042	7.63928	7.71901	14.0579	18.1808	15.0547	14.6649	16.3957	16.9697	19.4066	24.3136	21.9354	23.8994	19.9491	22.4026	22.0368	22.0173	22.0084	20.9269	21.5007	18.4115	20.8263	24.892	38.2061	42.6648	42.701	45.376	46.9436	46.1663	44.8931	46.8046	23.1401	15.2531	11.9592	11.424	8.45126	6.63262	7.55471	9.34252	6.53346
MnO	0.281769	0.356001	0.339986	0.354717	0.308171	0.287916	0.313334	0.341958	0.414479	0.600551	0.443094	0.504623	2.60436	3.16734	2.65315	2.56413	2.87472	2.972	3.44069	4.76828	4.72199	5.3501	3.7969	4.29326	4.25476	4.16764	4.07259	3.73336	3.88943	3.0698	3.64343	3.32905	7.33195	8.41127	8.61097	10.9587	11.0926	11.0564	10.721	11.5135	9.76859	6.36268	5.32033	4.89829	3.31604	3.23769	3.29962	4.03191	2.90605
MgO	3.49374	3.47771	3.44153	3.44827	3.44886	3.47692	3.46864	3.57675	3.59596	3.45006	3.47362	3.46713	3.18789	3.13529	2.51326	2.68411	2.99613	2.7315	2.8648	2.73415	2.56425	2.85936	2.44474	2.66639	2.53351	2.51253	2.58434	2.52257	2.57741	2.58197	2.54398	3.07458	2.95823	2.73235	2.71676	2.86373	2.67932	2.73819	2.76272	2.71573	1.49758	1.05599	0.876471	0.837041	0.678836	0.647174	0.635345	0.785123	0.611226
CaO	1.09398	0.872776	0.894948	0.951935	0.906442	1.05347	0.905611	0.919191	0.969975	0.971226	0.894837	0.948807	1.88524	1.88722	1.93809	1.63155	1.71168	1.59117	1.8545	1.97558	1.88459	1.80014	1.50771	1.74562	1.61447	1.53472	1.7561	1.44488	1.49396	1.59348	1.69507	2.87827	3.52552	3.2356	3.05485	2.8462	2.89664	2.87921	2.81755	2.82416	29.8814	38.4969	41.9233	42.8789	46.3482	47.2631	46.8791	44.4001	47.347
Na2O	3.44741	3.09587	3.1612	3.19435	2.93619	2.95257	3.02061	3.79964	3.78271	3.30255	2.96036	3.10161	4.10058	4.40534	4.86732	4.99192	4.64939	4.52751	4.47107	4.10305	4.36937	3.96066	4.38599	4.16995	4.10965	4.44058	4.20606	4.297	4.27161	4.4546	4.13351	3.82891	2.43822	2.09058	1.99508	1.93774	1.79123	1.879	2.18843	1.66653	0.015341	0.0147037	0.0140953	0.016613	0.0134302	0.0200345	0.0159758	0.0198923	0.0193656
K2O	3.72161	3.85954	3.74647	3.725	3.78461	3.84778	3.85267	3.80821	3.8961	3.86192	3.86289	3.85279	3.13739	2.94849	3.73815	3.70485	3.28735	3.62584	3.20887	2.81467	3.30603	2.9362	3.63674	3.14048	3.31474	3.32676	3.31018	3.55803	3.39936	3.61073	3.58378	2.83828	1.8764	1.45528	1.696	1.43509	1.25875	1.16457	1.09375	1.22517	0.0001	0.0001	0.0001	0.0001	0.0001	0.0001	0.0001	0.0001	0.0001
P2O5	0.0954988	0.0966561	0.0947035	0.0941474	0.0922612	0.0953364	0.0945733	0.0838226	0.0914712	0.121643	0.0922711	0.103611	0.645246	0.731629	0.579772	0.571726	0.626248	0.673045	0.72008	0.959879	0.855968	0.894579	0.661811	0.774615	0.791265	0.760009	0.758754	0.703161	0.726868	0.621466	0.714003	1.23238	1.77094	1.69352	1.67464	1.4932	1.57109	1.52972	1.49891	1.49056	0.642863	0.457151	0.361993	0.353985	0.269825	0.268948	0.285107	0.289681	0.321953
LOI	7.95339	6.87234	7.63377	7.54155	7.43161	7.36348	7.22554	8.21615	8.40593	7.84271	7.26562	7.48027	9.83301	11.6552	10.9535	12.1415	11.8131	11.6135	11.9805	12.4854	12.6008	12.8316	11.39	12.2822	12.4853	11.7223	12.0302	11.5238	11.8451	11.3473	11.3655	12.2422	15.9967	15.1689	15.4098	17.746	16.1969	16.5245	16.9678	15.5119	30.2633	35.1494	37.0754	37.3491	39.616	40.2275	39.5691	39.2708	40.3062
La (ppm)	35.1252	35.6674	36.3578	34.22	37.0735	36.579	36.9126	41.4595	39.7072	43.1001	39.4909	42.4863	73.6862	79.5827	62.7552	66.6951	62.2607	66.0459	74.2373	93.686	79.25	92.9304	71.1852	78.3871	83.1871	77.2373	86.0369	76.6225	81.0251	64.681	77.7529	117.118	199.84	182.937	186.252	167.747	193.697	192.005	173.513	183.042	87.565	55.9254	52.9084	48.5449	33.0558	30.7944	36.6111	30.1112	32.6487
Ce	94.713	95.7687	99.5947	95.7993	102.535	99.2005	103.852	116.849	109.974	118.796	114.069	116.777	199.263	166.903	164.497	163.88	164.841	142.147	154.654	157.306	152.844	154.905	141.726	137.353	145.838	145.407	159.526	151.947	153.848	140.092	143.15	161.631	142.591	105.999	109.541	71.1392	78.3798	81.0404	75.1501	78.2786	19.6304	13.734	12.4167	11.4545	6.80569	8.86528	7.32249	6.90159	8.37939
Pr	8.71292	8.93286	9.24497	8.99057	9.70932	9.42189	9.93593	11.1228	10.478	12.4525	10.6478	11.3113	23.9114	25.8549	21.7655	21.4655	20.8298	20.4439	21.9549	28.427	25.579	26.5873	21.3935	23.2134	23.9568	23.4739	25.8285	23.6671	24.9841	19.9845	24.1686	36.8954	58.2788	53.0397	54.5437	44.7503	51.9689	52.4235	46.1545	50.2262	23.5735	16.0198	14.9866	13.1647	9.16386	8.91024	10.2575	8.70558	8.80243
Nd	32.281	32.8626	34.3258	32.6136	34.5075	35.3483	36.0249	41.6213	39.286	47.8785	39.0056	43.2231	97.9921	102.418	86.5593	87.1688	83.2686	81.2655	89.4204	114.374	101.12	108.897	84.458	91.7931	97.5881	92.5278	106.124	95.1527	100.227	83.2369	96.889	151.197	247.942	220.093	225.623	188.457	214.689	215.235	194.076	206.307	96.1854	64.0633	60.2445	54.352	37.0135	35.2078	41.4191	35.0085	35.7418
Sm	6.27857	6.42882	6.92336	6.60508	7.14361	7.02001	7.34962	8.58262	8.20048	10.8766	8.17443	9.21282	23.8901	24.0575	20.7561	20.217	20.1169	18.7839	20.5149	26.3757	24.0541	24.8033	18.9628	20.8099	21.7659	21.6032	23.73	22.234	23.4233	18.7098	22.616	35.136	54.1114	49.0139	50.4958	40.0744	46.7397	47.3185	41.3323	45.0594	20.5635	14.0329	13.0281	11.3598	7.99576	7.59825	9.07565	7.69662	7.52432
Eu	1.29117	1.35274	1.4646	1.35221	1.47709	1.53785	1.5467	1.68721	1.65318	2.4334	1.76153	1.9207	5.66199	5.51628	4.45148	4.47673	4.7372	4.37613	4.66389	5.95615	4.55806	5.60511	4.37031	4.87117	4.99796	4.85902	5.42558	5.00318	5.3174	4.27629	5.22244	8.3621	13.3932	12.1428	12.4489	10.2203	11.8135	11.8947	10.4141	11.4369	5.09731	3.53271	3.22105	2.82885	1.9473	1.88857	2.17861	1.95351	1.85837
Gd	5.14824	5.25286	5.59633	5.28659	5.74578	6.17812	5.99534	6.99554	6.83154	9.4352	6.8278	7.77933	23.3807	23.5103	19.277	19.0676	19.6522	18.8395	19.9209	26.475	23.3185	25.1782	19.0323	20.8715	21.7912	20.9813	23.388	21.3922	22.6527	18.2728	21.9256	35.6282	56.8687	51.3063	52.7298	43.9109	50.0996	50.0531	45.1106	47.9342	21.0021	14.2048	13.1796	11.7074	8.09712	7.82173	8.95977	7.96018	7.76855
Tb	0.771583	0.797989	0.864468	0.79155	0.858079	0.933198	0.908405	1.08034	1.06289	1.4382	1.04678	1.18452	3.49757	3.50065	2.95768	2.93245	2.93204	2.8788	3.04997	4.01258	3.58766	3.77443	2.89477	3.18192	3.31271	3.16448	3.53285	3.18719	3.41164	2.72023	3.28448	5.19426	8.29793	7.50062	7.73814	6.46058	7.40577	7.40914	6.65935	7.0627	3.051	2.08836	1.91979	1.73679	1.19444	1.11514	1.31009	1.14854	1.12929
Dy	4.5636	4.72293	4.96503	4.84925	5.05077	5.3183	5.46086	6.25093	6.1372	8.3951	6.05094	6.81329	20.7134	21.0289	17.2995	17.054	17.4529	17.1866	18.3405	24.4479	21.6231	22.8601	17.6514	19.2821	19.6822	19.2325	21.1156	19.5568	20.5986	15.959	19.8036	31.1453	49.0701	45.2825	46.6174	38.7549	45.363	45.0575	39.7727	43.1185	18.1527	12.1473	11.3229	10.0962	7.19339	6.75283	7.74102	6.79265	6.64338
Ho	0.894122	0.915904	0.960927	0.909724	0.981657	1.00631	1.05742	1.13812	1.17216	1.55315	1.14895	1.34698	3.94133	4.02138	3.26499	3.26024	3.36277	3.40219	3.63096	4.82619	4.13588	4.54254	3.48814	3.82236	3.86926	3.74326	4.07107	3.72765	3.97514	3.05919	3.80503	6.04871	9.47222	8.85275	9.06451	7.59511	8.83172	8.88476	7.8279	8.42852	3.46142	2.30479	2.19368	1.94699	1.3811	1.29077	1.4891	1.26783	1.29502
Er	2.65893	2.66937	2.73411	2.7501	2.81801	2.87329	3.03993	3.19645	3.35571	4.41085	3.29012	3.75529	11.1298	11.1482	9.0976	9.14182	9.46803	9.57079	10.2545	13.7031	11.6592	12.8608	9.8436	10.9668	11.0516	10.5479	11.618	10.397	11.1259	8.52911	10.5318	16.7556	26.1847	24.2516	25.0589	20.9094	24.3591	24.3642	21.6053	22.94	9.39931	6.27772	5.8021	5.30688	3.83125	3.48777	4.03724	3.42641	3.57028
Tm	0.389221	0.397127	0.422405	0.398886	0.422196	0.430137	0.455374	0.462316	0.493144	0.631019	0.496079	0.552908	1.55869	1.56898	1.30514	1.28139	1.35668	1.37731	1.47248	1.94289	1.68587	1.86605	1.41399	1.56362	1.58711	1.49514	1.63609	1.46719	1.57838	1.20129	1.49466	2.3253	3.61213	3.34278	3.42379	2.9126	3.37711	3.37828	2.97167	3.18543	1.29175	0.887232	0.796286	0.726241	0.531883	0.474819	0.555283	0.491416	0.499109
Yb	2.63997	2.71033	2.82543	2.78316	2.83019	2.83466	2.95409	3.09965	3.27538	4.13722	3.21477	3.71002	9.90846	10.1225	8.36255	8.11629	8.62625	8.7063	9.27809	12.4154	10.6771	11.8562	8.98304	9.87513	9.95014	9.39036	10.2142	9.243	9.91557	7.54365	9.5156	14.6127	22.016	20.7934	21.1194	17.7839	20.8916	20.5787	18.3179	19.5919	7.73836	5.32604	4.75974	4.36115	3.17834	2.87853	3.33367	2.87674	2.93072
Lu	0.4076	0.405879	0.423627	0.426362	0.429362	0.428195	0.459968	0.449419	0.474954	0.616293	0.484186	0.546109	1.50199	1.49522	1.22077	1.24411	1.29624	1.27991	1.41952	1.84756	1.57157	1.78225	1.30926	1.44461	1.46588	1.34924	1.52345	1.37225	1.49732	1.12169	1.40569	2.16403	3.16606	3.0079	3.05469	2.53343	2.97207	2.94426	2.57894	2.81242	1.07478	0.718566	0.672301	0.60142	0.444319	0.39514	0.450848	0.401703	0.409972
Y	20.8981	20.6184	22.3956	21.8699	22.7047	23.6128	24.0299	26.1257	27.2075	36.8796	27.0953	30.8588	93.4164	91.5651	71.1131	71.0822	75.6184	78.0799	83.0913	111.638	89.3842	102.05	77.25	86.5171	88.863	82.1945	92.1283	81.2282	87.8862	68.7316	83.5383	144.923	225.16	196.588	204.918	167.96	201.113	195.107	174.104	182.579	73.5367	50.8717	47.2503	42.1266	31.7342	29.3497	33.2007	28.2323	28.8233
ΣREY (ppm)	216.773	219.504	229.099	219.646	234.287	232.722	239.983	270.12	259.31	303.034	262.804	281.479	593.453	572.294	494.683	497.083	495.82	474.384	515.903	627.433	555.048	600.499	483.962	513.953	538.907	517.207	575.899	526.198	551.466	458.119	525.104	769.137	1120	984.152	1012.63	831.209	961.701	957.693	859.588	912.003	391.323	262.134	244.702	220.314	153.568	146.831	167.942	142.975	148.025
ΣLREE	177.111	179.66	186.447	178.228	190.969	187.57	194.075	219.635	207.646	233.103	211.388	223.011	418.743	398.816	356.334	359.426	351.317	328.686	360.781	420.169	382.847	408.123	337.725	351.556	372.336	360.25	401.245	369.624	383.508	326.704	364.577	501.977	702.763	611.083	626.456	512.168	585.475	588.022	530.225	562.913	247.518	163.775	153.584	138.876	94.0345	91.3759	104.686	88.4235	93.0967
ΣHREE	18.7644	19.2251	20.2569	19.5478	20.6131	21.5401	21.8781	24.36	24.4562	33.0504	24.3211	27.6092	81.294	81.9124	67.2367	66.5746	68.8842	67.6176	72.0308	95.6267	82.8168	90.3257	68.9867	75.8793	77.708	74.7631	82.5249	75.3465	80.0727	62.6833	76.9889	122.236	192.081	176.481	181.256	151.081	175.113	174.565	155.258	166.51	70.2687	47.4875	43.8674	39.3119	27.7991	26.1053	30.0556	26.319	26.1047
Lithology: foram = foraminiferal, nanno = nannofossil, rad = radiolarian, diat = diatom. Fe2O3* : total iron as Fe2O3. b.d.l.: below detection limit.

## Sheet: Site 39
Supplementary Data S1. Major and rare-earth element contents and assigned age data of the Pacific Ocean DSDP/ODP samples. Rare-earth element data are from ref. 2.
Site/Hole	39	39	39	39	39	39	39	39	39	39	39	39	39	39	39	39	39	39	39	39
Core-Sec.	1-1	1-1	1-1	1-2	1-3	1-4	1-4	1-5	1-5	1-6	2-1	2-2	2-2	2-3	2-3	2-4	2-5	2-5	2-6	2-6
Interval (cm)	57-60	93-97	144-146	98-100	49-51	1-3	97-101	46-49	146-148	93-98	66-68	3-6	90-93	63-66	142-144.5	82.5-85	30-33	132.5-135	64-66	138-140.5
Depth (mbsf)	0.585	0.95	1.45	2.49	3.5	4.52	5.49	6.475	7.47	8.455	9.67	10.545	11.415	12.645	13.4325	14.3375	15.315	16.3375	17.15	17.8925
Age (Ma)	1.77273	2.87879	4.39394	7.54545	10.6061	13.697	16.6364	19.6212	22.6364	25.6212	29.303	31.9545	34.5909	38.3182	40.7045	43.447	46.4091	49.5076	51.9697	54.2197
Lithology	zeolitic red clay	zeolitic red clay	zeolitic red clay	zeolitic red clay	zeolitic red clay	zeolitic red clay	zeolitic red clay	zeolitic red clay	zeolitic red clay	zeolitic red clay	amorphous Fe-oxide sediment	amorphous Fe-oxide sediment	amorphous Fe-oxide sediment	amorphous Fe-oxide sediment	amorphous Fe-oxide sediment	amorphous Fe-oxide sediment	amorphous Fe-oxide sediment	amorphous Fe-oxide sediment	amorphous Fe-oxide sediment	amorphous Fe-oxide sediment
SiO2 (wt.%)	53.2751	54.1908	52.3113	53.4229	52.916	50.5703	50.7353	47.0662	43.4468	18.986	37.3309	43.5554	23.3559	27.6134	13.6848	15.0351	17.9625	13.7636	13.3946	12.3767
TiO2	0.848697	0.84839	0.835866	0.853233	0.83912	0.7623	0.776527	0.478722	0.476886	0.330963	0.575731	0.585741	0.430636	0.442902	0.18048	0.265418	0.272047	0.207208	0.200619	0.186023
Al2O3	17.1425	17.525	16.9244	17.3993	17.1103	16.5073	16.4395	16.6288	14.8623	7.01402	12.3633	14.4854	8.22775	9.33238	5.07612	5.66102	6.23863	4.99426	4.85168	4.46808
Fe2O3 *	8.59451	8.32611	8.54731	8.54692	8.5891	8.22942	8.6447	8.78989	12.5781	38.046	20.5814	14.0699	33.6912	29.5357	40.1437	41.6939	37.3543	42.2787	42.0583	38.6174
MnO	0.895201	0.705206	0.93261	0.821127	0.910906	1.45616	1.51399	1.58211	2.27124	7.53543	3.76655	2.30273	6.49962	5.91954	9.53371	8.76252	8.88808	9.9691	10.1202	10.2924
MgO	3.5469	3.53674	3.63563	3.50925	3.51751	3.1357	3.22426	1.74664	2.09218	2.78915	3.05156	2.68449	3.10021	2.99953	2.83145	2.7043	2.89292	2.77973	2.81143	2.70441
CaO	1.08219	1.00229	1.16867	1.10521	1.11074	1.4267	1.47874	1.80799	2.34639	3.41872	2.55434	2.17173	3.33696	3.35644	3.63319	3.6212	3.49142	3.30885	3.4409	6.27782
Na2O	2.89197	2.68251	3.41215	2.79222	3.02083	4.10521	3.67683	5.31428	4.92288	2.69301	3.69178	4.13668	2.50086	2.70827	2.37799	2.13727	2.44657	1.9879	2.21786	2.02499
K2O	3.72322	3.74714	3.71883	3.7155	3.63101	3.83336	3.7683	4.82254	4.17693	1.90997	3.0067	3.87843	2.45891	2.40129	1.78576	1.63984	2.04542	1.71594	1.48256	0.892022
P2O5	0.20733	0.153899	0.233153	0.210146	0.210508	0.460992	0.492595	0.7957	1.16717	2.11058	1.04118	1.01896	1.99099	1.96208	2.18209	2.24585	1.96703	1.92685	1.99147	1.97715
LOI	7.79232	7.28196	8.28011	7.62416	8.14397	9.5125	9.2492	10.9671	11.6591	15.1661	12.0365	11.1105	14.4069	13.7284	18.5707	16.2336	16.4411	17.0679	17.4304	20.183
La (ppm)	51.7145	44.3118	58.1421	51.1567	53.3318	85.3535	89.0057	87.5255	103.58	192.337	111.72	99.5463	155.44	137.444	196.905	170.458	163.42	175.695	176.735	172.403
Ce	138.52	124.081	135.149	126.111	130.317	213.667	206.824	200.797	181.133	126.43	128.215	150.086	96.7118	100.944	100.491	88.1044	87.3595	90.3023	86.4291	83.965
Pr	16.1306	12.9195	17.973	16.0069	16.7422	29.1722	30.6239	29.3711	34.0113	59.3177	34.7541	31.9662	45.6077	40.8458	64.3421	52.4617	52.4096	56.7769	57.6639	54.3339
Nd	64.4468	50.186	73.3044	60.6317	62.6283	120.41	118.795	111.299	138.481	233.1	135.14	130.589	178.148	158.874	263.196	205.978	203.633	232.179	223.632	221.813
Sm	14.9978	11.4113	17.2748	15.0245	15.7123	29.8626	30.971	27.6092	32.0901	55.0883	32.409	29.6249	41.5262	37.0471	59.0799	48.2999	47.834	52.3601	53.4259	50.2318
Eu	3.49236	2.57129	4.1044	3.51225	3.72052	6.98787	7.27034	5.88715	7.53055	13.6978	7.80625	7.15001	10.3324	9.07094	14.4144	11.8303	11.7821	12.7229	12.8501	12.2876
Gd	14.6552	10.4889	16.87	14.3937	15.0216	29.7364	30.7599	26.4596	32.2273	56.7545	32.5887	29.7425	43.741	38.5359	57.7174	49.3889	47.7072	50.8522	52.0315	49.2083
Tb	2.16363	1.57334	2.51421	2.15067	2.25946	4.48863	4.63969	3.87536	4.76106	8.3507	4.76115	4.38241	6.43599	5.68306	8.48519	7.20475	7.02384	7.41984	7.59964	7.14657
Dy	12.6482	9.17007	14.8563	12.49	13.0277	26.2323	27.0296	22.7521	27.8517	49.3756	28.2953	25.838	38.2197	33.6934	48.1718	42.0941	40.2912	42.7066	43.6947	41.4402
Ho	2.37237	1.76433	2.75398	2.35565	2.44527	5.04815	5.17767	4.39482	5.44534	9.5938	5.39009	4.98785	7.43402	6.59368	8.84424	8.04994	7.6	7.89913	8.10277	7.73425
Er	6.59092	5.0085	7.66579	6.51578	6.89164	14.0703	14.4029	12.1559	15.1814	26.2672	14.9034	13.7555	20.5357	18.1997	23.2292	21.6787	20.3848	20.8958	21.638	20.7861
Tm	0.931316	0.711027	1.0696	0.926062	0.97208	1.95865	2.02653	1.69216	2.08478	3.59675	2.08355	1.918	2.83424	2.52443	3.15816	2.9554	2.77656	2.83574	2.92512	2.85619
Yb	5.99594	4.66012	6.95288	5.94873	6.27502	12.6374	12.9755	10.5415	13.2202	21.9625	12.9885	12.0378	17.5344	15.4625	18.8136	17.8452	16.956	17.2419	17.7164	17.1701
Lu	0.864106	0.710432	1.05652	0.899587	0.925224	1.89487	1.95723	1.56741	1.95789	3.17627	1.89188	1.79895	2.51463	2.2492	2.59317	2.50245	2.33356	2.35677	2.47204	2.41299
Y	56.5441	43.2806	66.3575	54.5089	56.2164	123.929	123.652	110.235	139.075	219.257	123.418	124.71	169.299	149.342	185.418	172.405	160.543	166.576	166.546	169.945
ΣREY (ppm)	392.068	322.848	426.045	372.632	386.487	705.449	706.112	656.163	738.631	1078.31	676.365	668.133	836.315	756.51	1054.86	901.257	872.055	938.82	933.462	913.734
ΣLREE	285.81	242.909	301.844	268.931	278.732	478.466	476.22	456.602	489.296	666.273	442.239	441.812	517.434	475.155	684.014	565.302	554.656	607.313	597.886	582.747
ΣHREE	49.7141	36.658	57.8437	49.1924	51.5386	103.055	106.239	89.3259	110.26	192.775	110.709	101.611	149.582	132.013	185.427	163.55	156.855	164.931	169.03	161.042
Lithology: foram = foraminiferal, nanno = nannofossil, rad = radiolarian, diat = diatom. Fe2O3* : total iron as Fe2O3. b.d.l.: below detection limit.

## Sheet: Site 45
Supplementary Data S1. Major and rare-earth element contents and assigned age data of the Pacific Ocean DSDP/ODP samples. Rare-earth element data are from ref. 2.
Site/Hole	45A	45A	45A	45A	45A	45A	45A	45A	45A	45A
Core-Sec.	1-1	1-1	1-1	1-2	1-3	1-3	1-3	1-4	1-5	1-6
Interval (cm)	2-4	61-63	132-134	107-109	10-12	107-109	145-147	94-96	60-62	93-95
Depth (mbsf)	0.03	0.62	1.33	2.58	3.11	4.08	4.46	5.45	6.61	8.44
Age (Ma)	0.15	3.1	6.65	12.9	15.55	20.4	22.3	27.25	33.05	42.2
Lithology	zeolitic clay	zeolitic clay	zeolitic clay	zeolitic clay	zeolitic clay	zeolitic clay	zeolitic clay	zeolitic clay	zeolitic clay	zeolitic clay
SiO2 (wt.%)	45.7622	45.7546	43.45	44.0751	45.1107	44.2451	45.3551	46.2145	41.75	41.3628
TiO2	1.35414	1.54712	1.95954	1.85493	2.6824	1.96899	2.45774	2.59315	2.01568	1.9825
Al2O3	15.6564	15.6605	14.9211	15.1118	12.0842	13.9608	12.3527	12.2366	10.2137	10.0726
Fe2O3 *	9.55997	10.4048	11.8589	11.9421	13.1569	13.4754	12.794	12.9705	10.2571	10.3063
MnO	1.60161	1.8209	1.3458	1.5687	0.213025	1.09756	0.330501	0.211471	0.111882	0.160938
MgO	3.45528	3.40515	3.41163	3.40148	6.12805	4.33916	5.89553	5.82645	9.57494	9.59513
CaO	2.06434	2.05757	3.4449	2.61574	6.91137	4.03639	6.32155	6.23026	6.52705	6.47887
Na2O	4.86922	4.47616	4.50971	4.52145	3.84018	4.10546	3.8724	3.69739	3.93392	4.16281
K2O	3.31637	3.02092	3.02157	2.82533	2.04237	2.87827	2.41762	2.50512	2.42531	2.24774
P2O5	0.605318	0.593975	0.70987	0.64724	0.205383	0.484442	0.267457	0.207643	0.205719	0.216682
LOI	11.7552	11.2583	11.367	11.4361	7.62547	9.40839	7.93541	7.30687	12.9847	13.4136
La (ppm)	70.0516	59.5261	51.1134	62.759	12.6936	42.191	14.2383	10.3485	10.3857	13.5618
Ce	157.688	134.17	107.855	131.888	30.9359	86.5764	34.5518	26.1571	24.3462	31.8464
Pr	20.4169	17.9531	14.7955	18.4352	4.51225	11.7601	5.04413	3.99754	3.83276	4.92566
Nd	79.6754	70.5912	58.5588	71.5989	20.4805	49.0924	21.5148	17.1359	16.3246	20.5675
Sm	18.9947	16.9584	14.3235	17.2768	5.44601	11.3928	5.76349	4.86087	4.38129	5.60894
Eu	4.84494	4.32096	3.7875	4.56135	1.85514	3.14617	1.90682	1.64352	1.50611	1.86895
Gd	19.8297	18.2464	16.114	18.3851	5.94613	12.5972	6.46008	5.3724	4.85201	6.0423
Tb	3.01726	2.74003	2.39817	2.80866	0.884153	1.88656	0.962494	0.807867	0.738551	0.89008
Dy	18.6541	16.7174	14.9648	17.3423	5.08898	11.2757	5.64687	4.53376	4.3437	5.32624
Ho	3.82544	3.38799	3.04822	3.53376	0.928002	2.27018	1.0854	0.84928	0.799637	1.00342
Er	10.8925	9.56384	8.79073	10.0591	2.43909	6.38547	2.88469	2.21884	2.12094	2.67313
Tm	1.52233	1.31562	1.22822	1.38322	0.310129	0.866485	0.389852	0.291207	0.283911	0.35141
Yb	9.61695	8.29774	7.71589	8.71379	1.84359	5.4733	2.34429	1.72762	1.67062	2.11084
Lu	1.54791	1.26387	1.15958	1.35342	0.257457	0.826765	0.33247	0.235651	0.230075	0.303004
Y	108.517	90.1217	81.58	99.1564	23.7484	70.1645	24.1317	17.3416	17.9069	24.3832
ΣREY (ppm)	529.095	455.174	387.433	469.255	117.369	315.905	127.257	97.5216	93.723	121.463
ΣLREE	346.827	299.198	246.646	301.958	74.0682	201.013	81.1126	62.4999	59.2705	76.5103
ΣHREE	73.7512	65.8538	59.2071	68.1408	19.5527	44.7278	22.013	17.6801	16.5456	20.5694
Lithology: foram = foraminiferal, nanno = nannofossil, rad = radiolarian, diat = diatom. Fe2O3* : total iron as Fe2O3. b.d.l.: below detection limit.

## Sheet: Site 46
Supplementary Data S1. Major and rare-earth element contents and assigned age data of the Pacific Ocean DSDP/ODP samples. Rare-earth element data are from ref. 2.
Site/Hole	46	46	46	46	46	46	46	46	46	46
Core-Sec.	1-1	1-1	1-1	1-2	1-3	1-3	1-4	1-5	1-5	1-6
Interval (cm)	12-16	49-53	103-107	66-69	6-10	136-140	97-101	34-36	134-136	129-131
Depth (mbsf)	0.14	0.51	1.05	2.175	3.08	4.38	5.49	6.35	7.35	8.8
Age (Ma)	-	-	-	-	-	-	-	-	-	-
Lithology	clay	clay	clay	clay	clay	clay	clay	clay	clay	clay
SiO2 (wt.%)	51.6944	56.0935	55.1122	55.8316	53.6455	55.885	55.1052	57.0952	51.8246	57.3062
TiO2	0.735471	0.705977	0.793977	0.82966	0.754324	0.788924	0.772076	0.769757	0.709178	0.766908
Al2O3	14.3643	13.6427	15.3822	16.3316	14.6767	15.365	14.9895	14.3232	11.9395	15.3363
Fe2O3 *	7.05383	7.60835	7.45848	7.86697	7.39424	7.96832	8.0351	7.19227	8.46826	7.22936
MnO	0.725532	0.749751	0.781733	0.756146	0.690998	0.864196	0.667613	0.952043	0.198461	0.678964
MgO	3.42346	3.05675	3.24937	3.24894	3.42333	3.24526	3.29058	3.07714	4.60192	3.16219
CaO	1.27668	1.10647	1.20368	1.10367	1.20785	1.19482	1.17188	1.16928	1.06331	1.08086
Na2O	4.91247	4.01792	3.30306	2.81359	3.96718	2.93941	3.36561	3.23959	4.02019	2.87945
K2O	3.58881	3.32312	3.54982	3.66998	3.59375	3.51109	3.56979	3.32648	4.14765	3.48749
P2O5	0.307199	0.298969	0.327763	0.240592	0.32408	0.331577	0.31149	0.327737	0.328644	0.230734
LOI	11.9179	9.39651	8.83771	7.30725	10.3221	7.90646	8.72119	8.52734	12.6983	7.84154
La (ppm)	47.9564	52.0173	52.4978	46.5462	49.6087	52.1606	48.3928	57.6975	38.2342	43.4714
Ce	98.2673	105.539	106.471	102.949	99.4509	106.237	97.078	108.311	51.6395	97.5196
Pr	13.5271	14.7738	14.6216	12.7403	14.1574	14.6603	13.6674	16.5581	10.2136	12.1407
Nd	53.4245	58.137	58.5524	49.9932	53.1281	58.0204	51.155	66.0803	37.9939	44.425
Sm	11.7846	12.636	12.7492	10.972	12.1368	12.8228	11.5398	15.0824	8.43898	10.0952
Eu	2.76653	3.04844	3.01852	2.47657	2.80985	2.91582	2.717	3.45649	2.0361	2.25037
Gd	11.8734	12.9615	13.0266	10.5364	12.2795	12.8338	11.9796	15.3691	8.74691	9.70278
Tb	1.79628	1.94093	1.98069	1.58328	1.85873	1.95309	1.78232	2.3303	1.31217	1.46337
Dy	11.0037	12.0319	11.9801	9.79129	11.528	11.7285	11.0977	14.1653	8.0842	8.98846
Ho	2.18881	2.40547	2.43329	1.95644	2.325	2.36617	2.26392	2.86071	1.66459	1.80136
Er	6.26644	6.97217	6.95133	5.6482	6.67322	6.94985	6.55834	8.26776	4.79878	5.21677
Tm	0.894719	0.973126	0.968222	0.804296	0.950461	0.98067	0.921537	1.13698	0.673601	0.739441
Yb	5.72575	6.3259	6.40431	5.24571	6.0652	6.24013	5.89989	7.36783	4.29637	4.81253
Lu	0.883716	0.974359	0.958728	0.799645	0.922651	0.948416	0.893703	1.10508	0.620186	0.741379
Y	61.2659	68.0802	67.8042	52.793	62.0757	67.9291	58.3295	78.844	44.2106	45.7783
ΣREY (ppm)	329.625	358.817	360.418	314.835	335.97	358.746	324.277	398.632	222.964	289.147
ΣLREE	224.96	243.103	244.892	223.2	228.482	243.901	221.833	263.729	146.52	207.652
ΣHREE	43.3994	47.6338	47.7218	38.8418	45.4126	46.9164	44.114	56.0595	32.2329	35.7165
Lithology: foram = foraminiferal, nanno = nannofossil, rad = radiolarian, diat = diatom. Fe2O3* : total iron as Fe2O3. b.d.l.: below detection limit.

## Sheet: Site 65
Supplementary Data S1. Major and rare-earth element contents and assigned age data of the Pacific Ocean DSDP/ODP samples. Rare-earth element data are from ref. 2.
Site/Hole	65	65	65	65	65	65	65	65	65	65	65	65	65	65	65	65	65	65	65	65	65	65	65	65	65	65	65	65	65	65	65	65	65	65	65	65	65	65	65	65	65	65	65	65	65	65	65	65	65
Core-Sec.	1-1	1-1	1-2	1-2	1-3	1-4	1-4	1-5	2-1	2-1	2-2	2-3	2-3	2-4	2-5	2-6	3-1	3-1	3-2	3-3	3-3	3-4	3-5	3-5	3-6	4-1	4-2	4-2	4-3	4-4	4-4	4-5	4-6	4-6	5-1	5-2	5-2	5-3	5-4	5-4	5-5	5-6	5-6	6-1	6-2	6-2	6-3	6-4	6-4
Interval (cm)	28-30	50-52	63-65	124-126	99-101	50-52	135-137	123-125	38-40	147-149	100-102	50-52	148-150	89-91	59-61	103-105	55-57	144-146	99-101	67-69	146-148	89-91	30-32	146-148	100-102	102-104	65-67	147-149	99-101	52-54	145-147	105-107	49-51	146-148	116-118	39-41	142-144	100-102	55-57	144-146	97-99	47-49	145-147	100-102	50-52	124-126	103-105	56-58	145-147
Depth (mbsf)	1.29	1.51	3.14	3.75	5	6.01	6.86	8.24	10.49	11.58	12.61	13.61	14.59	15.5	16.7	18.64	19.76	20.65	21.7	22.88	23.67	24.6	25.51	26.67	27.71	29.33	30.46	31.28	32.3	33.33	34.26	35.36	36.3	37.27	38.57	39.3	40.33	41.41	42.46	43.35	44.38	45.38	46.36	47.51	48.51	49.25	50.54	51.57	52.46
Age (Ma)	0.825581	0.927907	1.49007	1.65263	1.98158	2.20935	2.39866	2.68075	3.1123	3.3066	3.4902	3.65537	3.81736	3.96777	4.15732	4.4595	4.62798	4.76042	4.91667	5.08921	5.20288	5.33669	5.46763	5.6308	5.77707	6.00554	6.16205	6.27562	6.4169	6.55915	6.68707	6.83838	6.96768	7.10041	7.27923	7.37964	7.52075	7.67012	7.81535	7.93845	8.08275	8.223	8.36045	8.52143	8.66429	8.77	8.95429	9.10395	9.23426
Lithology	rad ooze	rad ooze	rad ooze	rad ooze	rad ooze	rad ooze	rad ooze	rad ooze	rad ooze	rad ooze	rad ooze	rad ooze	rad ooze	rad ooze	rad ooze	rad ooze	rad ooze	rad ooze	rad ooze	rad ooze	rad ooze	rad ooze	rad ooze	rad ooze	rad ooze	rad ooze	rad ooze	rad ooze	rad ooze	rad ooze	rad ooze	rad ooze	rad ooze	rad ooze	rad ooze	rad ooze	rad ooze	rad ooze	rad ooze	rad ooze	rad ooze	rad ooze	rad ooze	rad ooze	rad ooze	rad ooze	rad ooze	rad ooze	rad ooze
SiO2 (wt.%)	54.7269	55.7777	55.0873	53.063	55.1696	50.0347	54.1451	52.9593	57.5419	60.7235	62.2659	59.9205	65.6958	62.4293	62.6306	62.7856	62.7919	61.5104	62.9044	64.0036	64.2031	64.3381	64.6882	64.5096	65.5832	53.5936	56.6642	60.0467	62.3261	62.337	62.2871	64.0797	62.2336	62.2183	65.0514	65.414	63.4311	67.0963	66.516	67.7068	67.8608	64.4999	67.0238	61.9319	64.5488	68.2691	67.5749	67.0079	55.1162
TiO2	0.494975	0.501054	0.50015	0.47342	0.495026	0.460256	0.463838	0.479678	0.429706	0.380496	0.406888	0.376836	0.237064	0.315045	0.323345	0.331172	0.333794	0.350719	0.350672	0.334091	0.303609	0.332167	0.307438	0.311563	0.329384	0.292846	0.300167	0.309027	0.315891	0.319905	0.324672	0.33329	0.327346	0.305691	0.308326	0.280514	0.289338	0.272227	0.266021	0.253205	0.254091	0.243415	0.258501	0.269734	0.256801	0.244788	0.258732	0.246378	0.385434
Al2O3	10.2399	10.2937	9.84077	9.79415	10.3041	9.59203	9.74325	10.128	9.46431	8.82894	9.25762	9.13626	5.99334	8.06064	8.10802	8.23329	8.58237	8.61121	8.88982	8.59209	7.91534	8.51868	7.76555	7.8187	8.34349	7.17154	7.63545	7.94104	8.11591	8.0049	8.16765	8.39681	8.1133	7.62278	7.30625	6.85077	6.81302	6.64144	6.44284	6.25817	6.38237	5.91634	6.30074	6.37487	6.23028	6.01786	6.25452	5.94046	8.51981
Fe2O3 *	6.15234	6.06682	5.9543	5.67236	6.31769	5.52644	5.74132	5.79524	5.30929	4.64883	5.20262	4.77624	2.98965	3.77964	4.84296	4.09589	4.03791	4.08286	4.37606	4.25074	3.76601	4.06927	3.81095	3.87074	4.38722	16.0171	8.37406	6.54735	6.60784	4.89128	4.43749	4.12599	4.39797	4.13879	4.70152	4.22374	5.09145	3.51039	3.4406	3.11952	3.0969	2.92774	3.08003	9.83113	5.33898	3.41363	4.47551	3.41309	5.116
MnO	0.803218	0.775506	0.745744	0.66192	0.680547	0.626319	0.646186	0.65782	0.702092	0.519507	0.61773	0.665057	0.371401	0.466266	0.488631	0.522476	0.647794	0.605787	0.573744	0.570243	0.550796	0.530381	0.503246	0.478567	0.465713	0.501761	0.42356	0.399197	0.421189	0.43987	0.340728	0.451948	0.428345	0.387209	0.401893	0.508487	0.494588	0.453414	0.465758	0.422616	0.401941	0.372729	0.419405	0.450776	0.367993	0.283204	0.349563	0.316141	1.30705
MgO	3.23967	3.23022	3.21064	3.37996	3.13305	3.29513	3.17782	3.11704	3.07356	2.52446	2.48202	2.80255	1.97642	2.0802	2.16407	2.18285	2.05944	2.18225	2.05263	1.98624	1.96853	1.94051	1.9407	1.98161	1.80978	1.87568	2.26132	2.10629	1.88553	2.01486	2.05418	1.86363	2.01998	2.09465	1.81431	1.8505	1.99824	1.74761	1.772	1.76333	1.64495	1.67094	1.72158	1.77202	1.81525	1.6206	1.70194	1.76792	2.98069
CaO	2.72862	2.46645	2.45952	2.98472	3.73939	4.66578	4.13736	4.96623	1.69006	1.64406	1.58409	1.65235	1.43029	1.73815	1.45415	1.4411	1.37746	1.48613	1.43849	1.40501	1.37385	1.39112	1.37615	1.54075	1.43831	1.39581	1.47633	1.37005	1.36529	1.39504	1.39234	1.25376	1.41489	1.16606	1.334	1.3055	1.50456	1.41647	1.43351	1.36804	1.20405	1.24581	1.20985	1.18409	1.29371	1.17034	1.11291	1.24779	1.89034
Na2O	4.89436	4.90401	5.21662	4.09661	4.36202	4.1482	4.78443	3.48636	4.99465	3.7016	4.35278	3.83997	3.57616	4.74817	3.62273	4.39638	3.81209	4.08286	4.3219	3.75006	3.74989	3.47734	4.50634	3.26467	3.18496	4.07521	4.28898	4.66342	4.25383	5.04941	4.41608	4.52733	4.98684	4.70764	4.0216	4.05899	4.60229	3.80047	3.54931	3.7161	3.28547	3.53036	3.57857	3.79822	3.6561	3.2832	3.89658	3.63298	5.09458
K2O	2.08533	2.15047	2.36541	2.7441	2.08508	2.14955	1.89607	2.25501	2.64116	2.98248	2.29707	2.81687	2.64459	3.01993	2.83063	2.87136	2.87728	2.79866	2.85679	2.53543	2.65725	2.83745	2.59584	2.96478	2.69729	2.27526	2.73564	2.56239	2.27995	2.40656	2.7276	2.13672	2.65213	2.69008	2.38641	2.3955	2.3355	2.47771	2.55504	2.80894	2.73479	2.53473	2.57622	2.30966	2.60507	2.56313	2.413	2.61302	2.40854
P2O5	0.727274	0.731268	0.752914	0.671475	0.719462	0.679425	0.61963	0.60655	0.581631	0.5302	0.582589	0.552275	0.461837	0.42306	0.478696	0.488186	0.420166	0.48091	0.468175	0.457659	0.422725	0.444398	0.460242	0.544112	0.504141	0.407795	0.378053	0.429837	0.427435	0.44714	0.435275	0.436243	0.443675	0.462524	0.564076	0.500472	0.55336	0.539991	0.560324	0.47271	0.414336	0.412453	0.407974	0.43066	0.407704	0.375223	0.404613	0.399151	0.624403
LOI	13.9074	13.1028	13.8666	16.4582	12.994	18.8222	14.645	15.5488	13.5716	13.516	10.9507	13.4611	14.6234	12.9396	13.0562	12.6517	13.0598	13.8082	11.7673	12.1149	13.0889	12.1206	12.0454	12.7149	11.2565	12.3934	15.4622	13.6247	12.001	12.6941	13.4169	12.3945	12.982	14.2063	12.1102	12.6115	12.8865	12.044	12.9986	12.1105	12.7203	16.6455	13.4233	11.6469	13.4793	12.7589	11.5577	13.4152	16.5569
La (ppm)	64.8546	68.1921	67.7137	62.559	61.0564	61.1198	53.6801	59.5282	53.2526	50.5772	58.3408	53.7269	44.3447	42.7063	47.6389	48.3528	43.7417	48.9721	43.796	43.4856	40.3994	45.8596	44.175	52.2867	49.4638	37.7498	41.1031	42.4863	47.1822	47.6282	47.2281	48.1929	43.7151	48.1191	56.0898	50.3629	52.341	53.9137	54.5223	44.4473	41.1358	42.1051	40.717	41.9329	41.696	38.0105	38.2787	37.6709	61.0076
Ce	52.7045	57.7957	56.5745	52.0303	51.1209	50.3591	48.4456	53.2253	45.0009	40.3055	45.3199	42.0985	29.7137	35.9062	37.4956	38.3066	36.2274	37.5908	36.7243	35.3225	32.407	37.9203	34.2879	37.6909	38.2972	31.2668	34.2225	34.7632	37.6767	38.0521	37.2692	39.7712	35.6937	35.9389	40.5223	36.2482	35.8614	36.8232	35.7617	31.8599	31.9993	31.719	31.9272	33.2787	33.01	30.3141	30.3309	28.7513	45.2978
Pr	20.1895	21.3118	21.3239	19.0197	18.8575	18.8978	16.7652	18.3922	16.2882	15.5439	17.5998	16.0085	13.012	12.7234	14.1367	14.4271	12.9332	14.0242	13.044	12.9758	12.0603	14.0244	12.9959	15.4495	14.8777	11.3146	12.3902	12.7817	14.1369	14.3874	14.4038	14.4176	13.1862	14.0967	16.5986	14.8049	15.2674	15.475	15.5485	13.2619	12.5644	12.7288	12.2859	12.9595	12.5539	11.3555	11.6078	11.2286	19.0017
Nd	84.634	89.4335	90.3959	80.7025	79.2232	79.9641	69.8609	76.2706	68.1682	64.602	74.164	66.9223	54.6397	54.0104	59.6406	60.2214	54.1513	59.1808	54.7176	54.763	50.5384	58.8427	54.9142	64.8866	62.1655	47.0118	51.7681	53.456	59.5193	60.5127	60.2682	60.2222	55.1329	58.7538	69.8138	62.2064	63.7039	65.1943	65.7595	56.2759	53.3936	53.7895	52.5145	55.478	54.2124	48.1873	49.0144	47.8123	81.4215
Sm	20.5384	21.5184	21.9737	19.5463	19.461	19.3676	16.8315	18.3796	16.4113	15.4725	17.855	15.8341	12.8148	12.4895	13.7352	13.9943	12.8059	13.6041	12.9102	12.7575	11.9919	13.8609	12.8007	15.2627	14.6414	11.1038	12.2677	12.9011	14.1044	14.2744	14.3808	14.3035	13.0918	13.5545	16.254	14.3882	14.8711	15.0078	15.2874	13.1667	12.3699	12.4435	12.0382	12.8345	12.5667	11.024	11.4274	10.9668	18.975
Eu	5.23769	5.49364	5.55112	5.02338	4.89067	4.98426	4.32298	4.73275	4.1924	3.91395	4.56779	4.00658	3.31758	3.19676	3.56366	3.57878	3.25785	3.51149	3.3019	3.2984	3.03023	3.5031	3.26796	3.88276	3.62541	2.81821	3.12632	3.19453	3.53338	3.62105	3.62971	3.58327	3.31727	3.49313	4.17563	3.73644	3.83831	3.8737	3.88388	3.28307	3.11603	3.17553	3.07723	3.26907	3.13506	2.78364	2.89042	2.78443	4.85067
Gd	23.4902	25.1	24.9537	22.4804	22.3547	22.5111	19.6977	21.3438	18.89	17.905	20.5195	18.3543	15.0706	14.4611	16.1263	16.3737	14.7748	16.061	15.083	15.0926	13.7704	15.9067	15.0691	17.8146	16.9102	12.7991	14.0461	14.6657	16.4348	16.6213	16.4038	16.2772	15.1084	15.8716	19.2703	17.1025	17.5562	17.9517	18.0733	15.2354	14.2562	14.4442	13.9667	14.7945	14.4149	12.9374	13.1979	12.7994	22.393
Tb	3.67924	3.87057	3.88564	3.55459	3.48045	3.50788	3.08717	3.30321	2.9424	2.76765	3.17815	2.81027	2.31131	2.23544	2.46581	2.5107	2.27208	2.49002	2.29813	2.326	2.12555	2.44746	2.32684	2.74763	2.61092	2.03513	2.18387	2.29447	2.5035	2.55822	2.53274	2.55585	2.32603	2.45377	2.93963	2.62595	2.69629	2.77368	2.77669	2.30468	2.12307	2.18169	2.12513	2.25594	2.17862	1.92859	2.03243	1.92725	3.41355
Dy	23.2309	24.6754	24.7303	22.2833	22.0774	22.2259	19.5195	20.8488	18.434	17.6182	20.1566	17.8653	14.8071	14.216	16.0023	16.204	14.4783	15.847	14.8203	14.8175	13.7013	15.6437	14.8474	17.7811	16.6971	12.6124	13.709	14.4914	15.887	16.2766	16.2984	16.1067	14.9974	15.8947	18.7006	16.7269	17.1876	17.549	17.6923	14.6676	13.6417	13.9272	13.4822	14.2811	13.8555	12.4043	12.7128	12.3016	21.7846
Ho	4.8536	5.09497	5.10134	4.61713	4.5757	4.67339	4.09079	4.32793	3.89966	3.66304	4.20469	3.7595	3.09347	2.97835	3.36174	3.40357	3.04161	3.3728	3.10726	3.09984	2.87069	3.28804	3.11145	3.70702	3.54697	2.69992	2.90715	3.02568	3.40185	3.4096	3.38427	3.41968	3.10114	3.36641	3.89534	3.4904	3.62268	3.68152	3.71492	3.04459	2.82945	2.87376	2.7693	2.96162	2.8396	2.524	2.61348	2.52965	4.57033
Er	14.0018	14.7948	14.8438	13.4206	13.1595	13.4991	11.7556	12.4544	11.3097	10.6421	12.3276	11.0105	9.13625	8.65743	9.79561	9.82397	8.89637	9.79344	9.10953	9.10192	8.34925	9.5744	9.20856	10.8563	10.2922	7.77385	8.35788	8.85341	9.92188	10.0072	9.92239	9.96321	9.06782	9.91457	11.2783	10.1378	10.4545	10.7242	10.763	8.83085	8.27723	8.30076	8.03844	8.57703	8.22074	7.33802	7.61386	7.30435	13.1701
Tm	1.96217	2.08601	2.08383	1.89021	1.84562	1.91073	1.67273	1.7408	1.57428	1.49557	1.72872	1.5343	1.28973	1.23011	1.3851	1.39178	1.2687	1.37059	1.29038	1.30308	1.19099	1.36713	1.29648	1.54728	1.45558	1.11172	1.18061	1.25643	1.38574	1.422	1.39393	1.38921	1.28754	1.37723	1.56512	1.4225	1.46608	1.50039	1.50152	1.25126	1.13981	1.1585	1.11048	1.17137	1.13337	1.02408	1.05349	1.02314	1.85661
Yb	12.5983	13.3538	13.3391	12.0423	11.9641	12.2583	10.6568	11.2585	10.354	9.72109	11.1639	9.99195	8.33825	7.96232	9.0438	8.97379	8.12555	8.97775	8.39774	8.38725	7.67223	8.86872	8.31963	9.95971	9.39091	7.13245	7.57457	8.04435	8.91198	9.15609	9.09854	9.14798	8.34913	9.04245	10.1693	9.07813	9.35698	9.71299	9.66999	8.05115	7.41627	7.48789	7.18735	7.68394	7.38331	6.56839	6.81158	6.52088	11.9867
Lu	1.96386	2.0676	2.07701	1.84867	1.83932	1.8833	1.62807	1.72597	1.59341	1.50885	1.72879	1.54189	1.3087	1.23764	1.38365	1.39889	1.26797	1.40253	1.29606	1.30469	1.20215	1.38282	1.31108	1.5662	1.4748	1.11109	1.18084	1.27832	1.40147	1.4419	1.42807	1.43167	1.28988	1.40317	1.57418	1.42743	1.46743	1.50561	1.48539	1.22604	1.13002	1.15393	1.08961	1.17475	1.12029	0.994905	1.04981	1.01394	1.86522
Y	147.291	152.073	150.233	138.452	134.068	133.133	114.746	129.09	114.946	109.303	126.244	113.635	95.8429	89.8659	102.109	102.899	93.6319	104.152	93.9866	94.3376	87.1063	98.9488	94.747	113.743	107.152	81.0366	87.3617	91.9115	101.473	103.653	102.16	104.243	95.2242	103.099	119.448	106.634	111.479	113.961	115.876	92.5533	84.1581	85.5165	81.5605	87.6215	84.2807	76.7456	78.8643	76.2839	134.115
ΣREY (ppm)	481.23	506.861	504.781	459.47	449.974	450.295	396.761	436.622	387.257	365.04	419.099	379.099	309.041	303.877	337.884	341.861	310.875	340.351	313.883	312.373	288.416	331.439	312.679	369.182	352.602	269.577	293.379	305.404	337.475	343.021	339.802	345.026	314.889	336.379	392.295	350.392	361.169	369.648	372.316	309.46	289.551	293.006	283.89	300.275	292.601	264.14	269.499	260.918	445.709
ΣLREE	242.921	258.251	257.982	233.858	229.719	229.708	205.583	225.796	199.121	186.501	213.279	194.59	154.525	157.836	172.647	175.302	159.86	173.372	161.192	159.304	147.397	170.508	159.174	185.576	179.446	138.447	151.751	156.388	172.62	174.855	173.55	176.907	160.82	170.463	199.278	178.011	182.045	186.414	186.879	159.012	151.463	152.786	149.483	156.484	154.039	138.891	140.659	136.43	225.704
ΣHREE	91.0177	96.5368	96.5659	87.1606	86.1875	87.454	76.4313	81.7362	73.1899	69.2355	79.5757	70.8745	58.673	56.1752	63.1279	63.6592	57.3832	62.8266	58.7043	58.7312	53.9128	61.982	58.7585	69.8627	66.0041	50.0938	54.2663	57.1043	63.3817	64.5139	64.0918	63.8748	58.8446	62.8171	73.5684	65.748	67.646	69.2729	69.5609	57.8946	53.9298	54.7035	52.8464	56.1693	54.2815	48.5033	49.9758	48.2046	85.8908
Lithology: foram = foraminiferal, nanno = nannofossil, rad = radiolarian, diat = diatom. Fe2O3* : total iron as Fe2O3. b.d.l.: below detection limit.
[truncated: 19 more columns]

## Sheet: Site 68
Supplementary Data S1. Major and rare-earth element contents and assigned age data of the Pacific Ocean DSDP/ODP samples. Rare-earth element data are from ref. 2.
Site/Hole	68	68	68	68	68	68	68	68	68	68	68	68	68	68	68	68	68
Core-Sec.	1-1	1-2	1-3	1-3	1-4	1-5	1-5	1-6	2-1	2-2	2-2	2-3	2-3	2-4	2-5	2-6	2-6
Interval (cm)	144-146	100-102	50-52	142-144	100-102	49-51	147-149	99-101	66-68	18-20	97-99	47-51	147-149	92-95	67-69	23-25	133-136
Depth (mbsf)	0.25	1.31	2.31	3.23	4.31	5.3	6.28	7.3	8.27	9.29	10.08	11.09	12.08	13.035	14.28	15.34	16.445
Age (Ma)	0.675	3.537	6.237	8.721	11.637	14.31	16.956	19.71	22.329	25.083	27.216	29.943	32.616	35.1945	38.556	41.418	44.4015
Lithology	red clay with zeolite	red clay with zeolite	red clay with zeolite	red clay with zeolite	red clay with zeolite	red clay with zeolite	red clay with zeolite	red clay with zeolite	red clay with zeolite	red clay with zeolite	red clay with zeolite	red clay with zeolite	red clay with zeolite	red clay with zeolite	red clay with zeolite	red clay with zeolite	red clay with zeolite
SiO2 (wt.%)	51.0768	51.3538	50.4599	50.5716	52.753	52.1435	49.9256	51.2543	51.8631	52.2462	52.7043	55.6534	50.7032	54.6383	54.6401	60.2676	50.9773
TiO2	0.705807	0.588455	0.483967	0.434433	0.511291	0.534869	0.448774	0.456236	0.50359	0.492701	0.483622	0.426358	0.440153	0.449211	0.432666	0.424741	0.406334
Al2O3	15.7827	15.6467	14.6615	14.4864	12.8978	13.2055	14.3011	14.648	13.3754	12.9549	12.9366	11.6242	12.2138	12.2913	11.8287	10.8228	10.9167
Fe2O3 *	7.28731	6.24937	5.99063	5.81465	5.84576	6.39087	6.05939	6.13827	6.14531	5.8727	5.91888	5.22974	5.41627	5.5625	5.37234	5.16435	5.02081
MnO	1.98235	2.04964	2.15757	2.09241	2.43242	2.30003	2.21736	2.23841	2.00679	2.26018	2.19585	1.83589	2.14091	1.9801	1.90167	1.68946	1.75113
MgO	2.60825	2.13872	2.14908	2.05113	3.84226	3.57877	2.23724	2.07587	3.09537	3.40162	3.26707	3.04501	3.24682	3.09655	3.05482	2.70618	3.30226
CaO	2.75093	2.67032	3.54154	3.28218	3.54401	3.76023	3.68487	3.2811	4.0202	3.72599	3.66198	3.29458	3.8122	3.34183	3.13799	2.78314	3.20905
Na2O	4.15399	4.62899	4.93967	5.03961	4.2333	4.21245	5.12492	4.75246	4.42723	4.48821	4.36118	4.49236	4.98349	4.35302	4.54532	3.91294	5.5828
K2O	3.73164	4.35324	4.33872	4.54231	2.9778	3.08476	4.34951	4.45305	3.48348	3.25599	3.33671	3.097	3.59949	3.1971	3.32769	2.64251	3.44524
P2O5	1.16905	1.1987	1.73964	1.58854	1.56039	1.66636	1.68527	1.64625	1.82315	1.63603	1.63783	1.35659	1.53685	1.46134	1.40266	1.21721	1.28597
LOI	8.75119	9.12206	9.53777	10.0967	9.40202	9.1227	9.96594	9.05604	9.25636	9.66546	9.49592	9.94488	11.9068	9.6288	10.356	8.36907	14.1024
La (ppm)	132.925	149.434	172.042	156.064	96.1561	125.505	169.866	160.401	156.422	123.591	132.926	111.564	126.544	120.187	112.503	103.773	106.143
Ce	133.01	131.27	118.619	108.836	112.077	114.342	117.058	112.59	117.274	112.043	113.655	101.589	104.883	104.436	98.6337	85.793	92.5358
Pr	41.2621	47.7872	51.0082	45.68	27.6663	35.538	49.7288	46.576	46.4585	36.772	39.4006	32.9917	38.0587	35.4246	33.2744	30.6959	31.5381
Nd	169.916	197.548	212.972	188.365	114.061	147.895	205.909	193.691	193.515	153.131	163.328	136.78	157.865	147.505	139.075	127.074	131.358
Sm	40.6582	47.4444	50.0103	43.9748	27.1369	34.9807	48.1059	45.256	45.8371	36.238	38.5478	32.2222	37.2139	34.9907	32.6457	30.0392	31.3631
Eu	9.96757	11.4686	12.4283	10.8672	6.89268	8.90372	12.016	11.1642	11.5729	9.13361	9.76987	8.16116	9.42644	8.809	8.29703	7.63471	7.86203
Gd	45.0595	51.1965	56.4629	49.4022	30.7451	40.2268	54.6997	51.0646	52.3417	41.1936	43.8456	36.6538	42.2874	39.5232	37.0921	33.5303	34.8887
Tb	6.78313	7.66437	8.42956	7.28189	4.66436	6.00297	8.06165	7.49188	7.71196	6.10707	6.50682	5.43848	6.2244	5.83811	5.48845	4.98699	5.17904
Dy	41.4749	46.1464	52.5625	45.2421	28.982	38.1302	49.9536	46.5013	47.736	37.7054	40.4352	33.7256	38.4435	36.3286	34.1631	30.8188	32.0391
Ho	8.42817	9.19583	10.7569	9.27245	6.05568	8.03737	10.258	9.62192	9.86893	7.79371	8.41148	6.95505	7.89518	7.5505	7.02327	6.348	6.61225
Er	23.7841	25.6557	30.4125	26.1528	17.6326	23.2176	29.2048	27.1673	28.1042	22.0178	23.8792	19.71	22.3185	21.3013	20.047	17.9975	18.7438
Tm	3.25179	3.46546	4.14158	3.55656	2.43297	3.23476	3.94134	3.67433	3.85131	3.02092	3.27322	2.72439	3.06925	2.92562	2.73986	2.46071	2.58726
Yb	20.4792	21.3532	25.8348	21.9012	15.3418	20.4601	24.1268	22.689	23.8189	18.7516	20.321	16.8949	18.8159	18.2694	17.0148	15.3011	15.8924
Lu	3.10637	3.20811	3.93136	3.32535	2.32736	3.11328	3.6801	3.45633	3.5953	2.83573	3.07612	2.55524	2.85758	2.70769	2.57324	2.27802	2.39417
Y	238.527	254.257	322.932	277.909	183.845	243.998	307.985	286.74	293.977	228.8	248.706	206.075	233.313	220.436	208.173	187.71	194.8
ΣREY (ppm)	918.633	1007.1	1132.54	997.83	676.016	853.585	1094.59	1028.09	1042.08	839.135	896.081	754.041	849.216	806.232	758.744	686.442	713.937
ΣLREE	517.772	573.484	604.652	542.92	377.097	458.26	590.667	558.514	559.507	461.776	487.857	415.147	464.565	442.543	416.132	377.375	392.938
ΣHREE	162.335	179.354	204.96	177.002	115.075	151.327	195.942	182.831	188.601	148.559	159.518	132.819	151.338	143.253	134.439	121.356	126.199
Lithology: foram = foraminiferal, nanno = nannofossil, rad = radiolarian, diat = diatom. Fe2O3* : total iron as Fe2O3. b.d.l.: below detection limit.

## Sheet: Site 71
Supplementary Data S1. Major and rare-earth element contents and assigned age data of the Pacific Ocean DSDP/ODP samples. Rare-earth element data are from ref. 2.
Site/Hole	71	71	71	71	71	71	71	71	71	71	71	71
Core-Sec.	1-1	1-1	1-1	1-4	2-2	2-4	3-2	3-6	5-1	6-2	7-2	8-5
Interval (cm)	1-4	49-52	98-101	144-147	35-39	146-149	56-59	142-145	95-99	46-49	143-147	143-147
Depth (mbsf)	0.025	0.505	0.995	5.955	12.37	16.475	20.075	26.935	34.97	44.975	54.95	68.9556
Age (Ma)	0.00899281	0.181655	0.357914	1.6908	2.95547	3.88067	4.82645	6.60125	7.98525	9.09624	9.92469	10.8489
Lithology	nanno-rad ooze & rad- nanno ooze	nanno-rad ooze & rad- nanno ooze	nanno-rad ooze & rad- nanno ooze	nanno-rad ooze & rad- nanno ooze	nanno-rad ooze & rad- nanno ooze	nanno-rad ooze & rad- nanno ooze	nanno-rad ooze & rad- nanno ooze	nanno-rad ooze & rad- nanno ooze	rad-nanno ooze	rad-nanno ooze	rad-nanno ooze	rad-nanno ooze
SiO2 (wt.%)	2.78451	15.1338	3.13924	12.651	26.6143	23.8404	17.6037	23.6814	4.01272	9.41046	14.3371	8.59932
TiO2	0.0170619	0.0820107	0.0177261	0.0650982	0.117756	0.0874569	0.0623606	0.0850738	0.00633103	0.0101845	0.0154828	0.0178028
Al2O3	0.527783	2.52072	0.586678	2.03807	3.73316	2.81331	2.04504	2.5975	0.238277	0.358254	0.664522	0.77264
Fe2O3 *	0.200762	1.30963	0.239017	0.997755	1.91915	1.40599	0.993269	1.32894	0.0765479	0.11802	0.226049	0.288405
MnO	0.0773474	0.3255	0.145812	0.262896	0.499763	0.134857	0.338804	0.305305	0.0897856	0.0563142	0.188271	0.103849
MgO	0.282091	0.691052	0.273897	0.881955	1.46144	1.14896	0.74897	1.14781	0.220435	0.24263	0.406888	0.389287
CaO	51.6442	41.4707	51.6008	42.9103	31.2054	33.8745	40.6797	34.5002	52.1499	48.5164	44.3675	47.9226
Na2O	0.0745038	0.0375088	0.0611838	0.0963954	1.04999	0.706999	0.0321446	1.0744	0.0374106	0.0269589	0.0452098	0.0427266
K2O	0.00682477	0.00254297	0.00285905	0.0256637	0.269858	0.144871	0.0001	0.272373	0.0001	0.0001	0.00990899	0.0001
P2O5	0.0585793	0.174829	0.0617556	0.154608	0.277568	0.244345	0.185796	0.249733	0.0575548	0.062305	0.100329	0.0824861
LOI	44.3263	38.2517	43.8711	39.9163	32.8516	35.5983	37.3199	34.7573	43.1174	41.208	39.6388	41.7868
La (ppm)	7.67067	21	9.48967	19.3362	35.9415	36.1453	32.8355	36.9668	9.43691	13.5946	15.5017	13.0651
Ce	4.10064	15.733	4.48804	13.6252	24.1078	20.2895	15.1598	17.1818	1.68793	2.60255	4.0835	4.11393
Pr	2.10577	6.15337	2.72347	6.08027	11.5522	10.9356	9.78818	10.7723	1.96223	3.1984	3.89318	3.38851
Nd	8.80799	25.4964	11.2613	25.4802	48.3199	46.2901	40.2588	44.4901	8.10279	13.706	16.5309	14.3769
Sm	1.9919	6.33495	2.60387	6.13739	11.5481	10.9753	9.4419	10.3838	1.71251	2.95496	3.5231	3.10805
Eu	0.533838	1.55751	0.653545	1.52435	2.96051	2.70757	2.41178	2.72637	0.430322	0.734933	0.889306	0.82012
Gd	2.40219	6.96104	2.96826	6.74518	12.8703	12.0809	10.63	12.0598	2.2761	3.63345	4.36917	3.76559
Tb	0.363579	1.05504	0.436506	1.01146	1.94093	1.77683	1.54323	1.74315	0.322431	0.512165	0.638039	0.542132
Dy	2.2422	6.43707	2.70314	6.19789	11.6379	10.7826	9.25507	10.7215	2.06956	3.404	4.02882	3.40963
Ho	0.479839	1.27625	0.54453	1.24299	2.25544	2.11809	1.81692	2.13698	0.451217	0.715702	0.858912	0.699878
Er	1.42753	3.62878	1.51518	3.3891	6.29534	5.73889	5.01608	5.85216	1.33186	1.99698	2.46771	1.99744
Tm	0.195491	0.499966	0.212908	0.466889	0.836552	0.786897	0.663846	0.791931	0.188555	0.272626	0.340429	0.276039
Yb	1.27006	3.09349	1.35664	2.87547	5.22238	4.76875	4.15278	4.9819	1.16511	1.69693	2.19304	1.7479
Lu	0.193534	0.469233	0.195	0.433053	0.755253	0.69609	0.59396	0.72684	0.168573	0.251786	0.318039	0.253084
Y	14.7922	33.8718	15.7217	31.9102	59.1954	58.5889	49.2917	59.2391	16.0471	22.4525	25.91	20.0158
ΣREY (ppm)	48.5774	133.568	56.8738	126.456	235.44	224.681	192.859	220.775	47.3532	71.7276	85.5459	71.5802
ΣLREE	24.677	74.7177	30.5664	70.6592	131.47	124.636	107.484	119.795	22.9024	36.0565	43.5324	38.0526
ΣHREE	9.10826	24.9784	10.5857	23.8864	44.7746	41.4566	36.0836	41.7407	8.40373	13.2186	16.1035	13.5118
Lithology: foram = foraminiferal, nanno = nannofossil, rad = radiolarian, diat = diatom. Fe2O3* : total iron as Fe2O3. b.d.l.: below detection limit.

[truncated: 45 more sheets: Site 74, Site 75, Site 76, Site 83, Site 160, Site 162, Site 163, Site 164, Site 166, Site 168, Site 170, Site 172, Site 199, Site 288, Site 311, Site 313, Site 316, Site 317, Site 319, Site 463 …]
