# Supplementary material for: Tracking the spatiotemporal variations of statistically independent components involving enrichment of rare-earth elements in deep-sea sediments
Source: Sci Rep. 2016 Jul 22;6:29603. doi: 10.1038/srep29603 (PMC4957207; doi:10.1038/srep29603)
Supplement: Supplementary Dataset 2 [file srep29603-s3.xls]

## Sheet: Site 213 (1)
Supplementary Data S2. Major and rare-earth element contents and assigned age data of the Indian Ocean DSDP/ODP samples. Compositional data are compiled from refs. 3 and 4.
Site/Hole	213	213	213	213	213	213	213	213	213	213	213	213	213	213	213	213	213	213	213	213	213	213	213	213	213	213	213	213	213	213	213	213	213	213	213	213	213	213	213	213	213	213	213	213	213	213	213	213	213
Core-Sec.	1-1	1-1	1-1	1-1	1-2	1-2	1-2	1-3	1-3	1-3	1-4	1-4	1-4	1-5	1-6	1-6	2-1	2-1	2-1	2-2	2-2	2-2	2-3	2-3	2-3	2-4	2-4	2-4	2-5	2-5	2-5	3-1	3-1	3-1	3-2	3-2	3-2	3-3	3-3	3-3	3-4	3-4	3-4	3-5	3-5	3-5	3-6	3-6	3-6
Interval (cm)	5-6	52-53	98-99	146-147	48-49	96-97	146-147	56-57	101-102	139-140	50-51	98-99	145-146	145-146	100-101	144-145	55-56	105-106	145-146	49-50	100-101	145-146	49-50	101-102	148-149	50-51	100-101	148-149	48-49	100-101	128-129	46-47	105-106	145-146	58-59	100-101	147-148	53-54	97-98	147-148	47-48	101-102	145-146	43-44	101-102	125-126	46-47	100-101	135-136
Depth (mbsf)	0.055	0.525	0.985	1.47	1.985	2.465	2.965	3.565	4.015	4.395	5.005	5.485	5.955	7.455	8.505	8.945	9.555	10.055	10.455	10.995	11.505	11.955	12.495	13.015	13.485	14.005	14.505	14.985	15.485	16.005	16.285	18.965	19.555	19.955	20.585	21.005	21.475	22.035	22.475	22.975	23.475	24.015	24.455	24.935	25.515	25.755	26.465	27.005	27.355
Age (Ma)	0.00641867	0.0612691	0.114953	0.17097	0.231656	0.287673	0.346025	0.416047	0.468563	0.51291	0.584099	0.640117	0.694967	0.870022	0.99256	1.04391	1.1151	1.17345	1.22013	1.28315	1.34267	1.39519	1.45821	1.51889	1.57374	1.62274	1.66127	1.69827	1.7368	1.77688	1.79846	2.00501	2.05048	2.08131	2.12987	2.16224	2.19846	2.24162	2.27553	2.31407	2.3526	2.39422	2.42813	2.46513	2.50983	2.52832	2.58304	2.62466	2.65164
Lithology	diatom-rich rad clay	diatom-rich rad clay	diatom-rich rad clay	diatom-rich rad clay	diatom-rich rad clay	diatom-rich rad clay	diatom-rich rad clay	diatom-rich rad clay	diatom-rich rad clay	diatom-rich rad clay	diatom-rich rad clay	diatom-rich rad clay	diatom-rich rad clay	diatom-rich rad clay	diatom-rich rad clay	diatom-rich rad clay	rad-rich diatom ooze	rad-rich diatom ooze	rad-rich diatom ooze	rad-rich diatom ooze	rad-rich diatom ooze	rad-rich diatom ooze	rad-rich diatom ooze	rad-rich diatom ooze	rad-rich diatom ooze	rad-rich diatom ooze	rad-rich diatom ooze	rad-rich diatom ooze	rad-rich diatom ooze	rad-rich diatom ooze	rad-rich diatom ooze	rad-rich diatom ooze	rad-rich diatom ooze	rad-rich diatom ooze	rad-rich diatom ooze	rad-rich diatom ooze	rad-rich diatom ooze	rad-rich diatom ooze	rad-rich diatom ooze	rad-rich diatom ooze	rad-rich diatom ooze	rad-rich diatom ooze	rad-rich diatom ooze	rad-rich diatom ooze	rad-rich diatom ooze	rad-rich diatom ooze	rad-rich diatom ooze	rad-rich diatom ooze	rad-rich diatom ooze
SiO2 (wt.%)	55.8362	60.1364	59.1319	56.616	57.1806	57.327	58.7893	63.4333	60.0911	58.5328	62.6792	62.9205	60.3358	61.5121	59.7565	60.9996	55.586	69.6836	55.4914	58.158	55.3471	55.84	56.0942	65.5567	55.4249	67.3769	67.8049	66.7306	57.9885	57.2707	56.0667	55.9046	56.646	56.0079	57.4932	62.689	58.1291	57.2769	57.8564	59.1635	56.0971	56.0692	53.2551	56.2386	57.2302	56.4722	59.5506	57.6717	56.2332
TiO2	0.485455	0.473671	0.479791	0.493152	0.513846	0.521287	0.416233	0.41233	0.475587	0.456466	0.415034	0.419124	0.441446	0.438577	0.454891	0.417162	0.229442	0.241295	0.528176	0.557772	0.559235	0.56444	0.571173	0.339955	0.563317	0.231739	0.225007	0.260421	0.541293	0.527146	0.529677	0.582801	0.523656	0.490474	0.532108	0.444085	0.421411	0.53676	0.529161	0.422772	0.580042	0.595351	0.553736	0.609497	0.532996	0.436982	0.473017	0.510052	0.482933
Al2O3	12.7262	12.2487	13.4568	13.14	14.0248	14.0201	12.3973	10.276	12.9822	12.7882	11.0183	11.24	11.1758	11.072	11.4245	11.0745	7.23198	7.28872	14.2056	14.9165	15.084	14.5611	14.7572	13.294	15.0108	7.92495	9.4476	8.63108	13.4658	14.4502	14.0373	14.3963	14.3174	13.4304	14.4945	12.5849	13.63	14.6166	14.6091	13.7081	15.3849	15.281	14.6883	15.7511	14.1723	11.544	13.3187	14.083	13.0134
Fe2O3 *	5.17023	4.98482	5.01607	5.16559	5.63048	5.64484	4.46643	3.89546	4.90277	4.86658	4.39138	4.40672	4.36311	4.29173	4.58044	4.29336	17.0962	2.60172	5.63654	5.96934	5.90715	5.85892	5.84264	3.7009	5.89971	2.44853	2.43442	2.78313	5.42751	5.62682	5.45497	5.82439	5.60562	5.19063	5.67369	4.73357	4.57015	5.83873	5.66435	4.43516	6.16284	6.10482	5.81901	6.33929	5.69222	4.43479	5.05376	5.56028	5.02981
MnO	0.830314	0.491716	0.487033	0.909473	0.781228	0.778285	0.777745	3.04866	1.31751	0.805106	1.12005	1.28919	1.24236	1.76878	1.70156	1.57376	0.640071	0.581424	0.701567	0.663666	0.604335	0.502897	0.791751	0.151614	0.370965	0.705997	0.234044	0.421633	0.318943	0.537143	1.11179	1.15565	0.713995	0.559266	0.711603	0.140429	0.50799	0.270628	0.555977	0.172435	0.498321	0.737658	0.587638	0.257266	0.73174	2.46526	0.720577	0.334946	1.4987
MgO	2.05854	1.85859	1.81958	2.01013	2.02083	1.99948	1.86049	1.58198	1.74627	1.93908	1.72447	1.6665	1.87209	1.76968	1.92315	1.8817	1.33659	1.37565	2.08158	2.12519	2.31271	2.09071	2.10715	1.11309	2.36227	1.5602	1.02654	1.33399	2.25174	2.10131	2.13293	2.18279	2.16075	2.26208	2.0683	1.74625	1.91446	2.14254	2.05229	1.71997	2.19137	2.23549	2.3436	2.22216	2.10759	2.24098	1.96368	2.00519	2.11528
CaO	1.06906	1.06012	1.10804	1.36332	1.05134	1.08632	1.07826	1.09401	0.959438	0.832961	0.883533	0.845522	1.04596	0.924178	0.803491	0.806572	1.13355	0.873471	1.13104	1.14384	1.14282	1.00491	1.04371	1.09049	1.15045	1.12816	0.977743	0.956647	1.03793	1.11155	1.0398	0.961984	0.962418	1.11228	1.02321	0.975711	1.09019	0.950344	1.11374	1.27094	0.981542	1.09073	0.91449	0.997123	0.908803	1.46847	0.953991	0.896182	0.976558
Na2O	5.41782	4.62664	4.88391	5.02622	4.83925	4.81461	5.0818	3.7368	4.57133	5.09391	4.30892	4.13397	4.48023	4.48886	4.69123	4.53775	3.499	3.70491	4.63977	4.684	5.18826	4.34847	4.44385	4.01449	5.3886	4.4264	3.89742	4.281	5.63072	5.14967	4.31207	4.7511	4.88269	4.18824	4.38989	4.19647	5.05428	4.73284	4.44156	4.89295	4.58704	4.489	5.3409	4.44777	4.69307	4.05744	4.58428	4.60753	5.08684
K2O	2.7686	2.87631	2.84072	3.17958	2.76931	2.70304	3.16391	2.49151	2.63777	2.73431	2.56451	2.52566	3.2622	2.71285	2.57892	2.94341	2.79519	2.98636	2.91653	2.82994	3.01987	2.55053	2.88635	3.38543	3.45409	3.47699	3.66428	2.93018	3.04272	2.71389	2.72926	2.4217	3.00789	4.41784	3.09516	2.86969	3.79005	2.84294	3.22502	3.8102	2.83714	2.73447	3.01816	2.5977	2.39216	3.70144	2.68072	2.51793	2.78266
P2O5	0.115837	0.124508	0.13579	0.125075	0.138238	0.144903	0.0968817	0.0977785	0.11752	0.103334	0.101493	0.094553	0.101803	0.0994712	0.10449	0.0966813	0.0628235	0.0569849	0.14138	0.149713	0.151535	0.130999	0.126429	0.0847534	0.130983	0.0601804	0.053315	0.0637765	0.112086	0.138148	0.131531	0.123076	0.121531	0.114355	0.133938	0.115809	0.109549	0.131268	0.145698	0.106787	0.135906	0.143208	0.142563	0.144173	0.142734	0.121038	0.135274	0.140983	0.121179
LOI	13.5217	11.1186	10.6404	11.9714	11.05	10.9602	11.8717	9.93221	10.1985	11.8472	10.7931	10.4583	11.6793	10.9217	11.9808	11.3755	10.3891	10.6059	12.5264	8.80207	10.6829	12.547	11.3355	7.2685	10.244	10.66	10.2347	11.6076	10.1828	10.3734	12.4539	11.6956	11.0581	12.2266	10.3844	9.50414	10.7827	10.6605	9.80664	10.2971	10.5438	10.5191	13.3364	10.3953	11.3962	13.0575	10.5654	11.6722	12.6595
La (ppm)	22.7804	22.2701	25.2028	20.3167	31.7001	27.0371	21.7664	21.4435	26.3392	22.6795	20.6363	20.2998	20.8222	22.0153	28.6617	14.2001	18.9118	16.4846	26.7244	20.0522	13.814	24.0234	16.7404	28.7968	42.7248	29.27	25.8523	28.7143	30.3932	24.1217	22.6064	50.0881	24.0074	19.8282	25.7538	33.4175	26.9108	34.8161	25.1456	29.3276	29.1473	26.1468	28.1989	31.1305	28.8509	30.814	25.2912	19.6338	30.0958
Ce	72.9756	74.3031	70.3406	60.5433	95.0267	79.5716	66.2726	62.4461	77.0002	71.5254	63.0829	62.9294	63.7694	65.9202	84.7644	43.2366	60.8972	59.2772	85.9751	57.7634	45.5181	74.1371	46.7159	74.5409	115.788	79.0938	70.9147	77.5588	87.3465	69.1782	65.0159	140.846	69.2373	57.9842	71.5919	94.2241	73.9553	97.1854	69.3989	75.2226	82.9357	70.7265	81.0066	87.7225	80.7223	81.792	71.4372	52.3102	80.3245
Pr	7.1807	7.28957	7.8575	6.45257	10.0266	8.54542	6.70829	6.79674	8.47434	7.02636	6.54532	6.41818	6.58788	7.04712	9.03655	4.4513	5.82815	5.12312	8.04875	5.83916	4.21473	7.77153	5.28836	8.67127	13.7874	9.4181	8.32418	9.09998	9.77638	7.66844	7.33006	16.0907	7.74626	6.47005	8.2853	10.8981	8.42389	11.0733	8.06963	9.18084	9.44624	8.36154	9.02002	10.0721	9.47228	9.73	8.15617	6.30467	9.52409
Nd	27.5914	27.8243	30.2637	24.7082	38.4483	32.99	25.3121	26.1198	32.6821	26.8586	25.1758	24.7066	25.3573	27.0827	34.4418	17.1019	21.6056	19.1777	29.7287	21.0111	15.6754	29.7751	20.4028	32.2507	53.2492	36.3423	32.177	34.9661	37.6051	29.3043	28.0597	61.901	29.6846	24.6343	31.915	41.2259	32.1133	42.4757	31.0569	34.1409	36.3237	32.4968	34.6351	38.4843	36.7212	37.5488	31.4358	24.429	36.4023
Sm	6.68974	6.78377	7.13046	5.85006	9.24111	7.8686	5.96161	6.28302	7.8619	6.25623	6.03522	5.85135	6.10353	6.43119	8.234	4.10168	5.11287	4.4779	6.9483	4.85423	3.68331	7.25437	4.875	7.15107	12.6487	8.81592	7.71926	8.26399	9.08374	6.9581	6.6193	14.5942	7.04267	5.82584	7.515	9.63488	7.21995	9.82209	7.29089	7.84651	8.52593	7.56005	8.03482	9.05476	8.73157	8.66121	7.43986	5.70886	8.54457
Eu	1.561	1.55973	1.62975	1.36257	2.13225	1.84733	1.31609	1.39961	1.77979	1.39746	1.36521	1.33412	1.3565	1.4367	1.86283	0.915367	1.0129	0.919858	1.35683	0.773594	0.73691	1.64756	1.12707	1.30414	2.87944	2.06423	1.81565	1.94151	2.08613	1.59253	1.52402	3.2983	1.61988	1.29501	1.72775	2.12316	1.58325	2.26008	1.6633	1.67271	1.96727	1.75558	1.9058	2.09977	2.03777	1.89989	1.69247	1.33162	1.95462
Gd	6.55153	6.54804	7.1592	5.8703	9.27698	7.94577	5.69969	6.11425	7.89873	6.07764	5.95203	5.79395	5.95627	6.32028	8.09597	4.04483	4.95459	4.40805	6.69722	4.74485	3.5483	7.1233	4.88956	6.63383	12.7189	8.81445	7.74432	8.22852	8.8093	6.81066	6.5702	13.9352	6.865	5.48376	7.31978	9.29761	7.1271	9.58426	7.16095	7.69402	8.34554	7.59367	8.0518	8.89767	8.73288	8.84915	7.27765	5.75053	8.41888
Tb	1.01346	1.02821	1.10179	0.911365	1.43075	1.22812	0.887997	0.943654	1.23468	0.94098	0.913822	0.899064	0.926088	0.973926	1.25077	0.619953	0.780634	0.687478	1.06122	0.782663	0.566194	1.1117	0.751427	1.02306	1.9667	1.35131	1.1957	1.26189	1.35964	1.03581	0.983868	2.12114	1.05145	0.839888	1.12952	1.41252	1.08346	1.46135	1.09012	1.18259	1.28185	1.17413	1.22362	1.35892	1.34123	1.35317	1.11707	0.868505	1.2775
Dy	5.94854	6.01032	6.64435	5.35007	8.51914	7.29622	5.33007	5.60317	7.40541	5.52811	5.42159	5.39325	5.51132	5.83046	7.35385	3.68085	4.74792	4.07263	6.4423	4.88961	3.41683	6.67068	4.46847	6.14911	11.6712	8.12278	7.18482	7.56901	8.08011	6.14279	5.88287	12.2938	6.0921	4.87318	6.55254	8.2172	6.37029	8.65161	6.43799	7.21718	7.49674	6.94952	7.31554	8.08091	7.96144	8.02043	6.52727	5.17332	7.4594
Ho	1.1472	1.13583	1.3192	1.05412	1.66291	1.43532	1.02017	1.07855	1.44069	1.07927	1.05941	1.05232	1.05781	1.12871	1.41704	0.721496	0.939899	0.803598	1.27559	0.998865	0.671404	1.27055	0.878058	1.21013	2.25223	1.5722	1.3972	1.48462	1.56983	1.17121	1.12635	2.30182	1.16747	0.925848	1.26201	1.5818	1.23633	1.66049	1.24502	1.41276	1.4491	1.35284	1.42164	1.55426	1.54884	1.5502	1.27252	1.01296	1.43013
Er	3.20763	3.24398	3.75125	2.99205	4.70569	4.05993	2.92417	3.01322	4.11215	3.0558	2.98321	2.98576	3.00424	3.18181	4.04642	2.03084	2.73027	2.32257	3.73781	2.99687	1.95015	3.61432	2.49359	3.46874	6.38202	4.48088	3.93006	4.20273	4.42986	3.31322	3.17556	6.37536	3.27598	2.60238	3.55603	4.38992	3.46928	4.68708	3.48336	4.07162	4.02159	3.7976	4.01793	4.40092	4.36275	4.35013	3.55137	2.85876	3.99922
Tm	0.459425	0.465101	0.544222	0.426487	0.675295	0.582881	0.425407	0.437662	0.593966	0.448349	0.425875	0.429824	0.43497	0.458008	0.576322	0.294412	0.405014	0.344709	0.556498	0.465982	0.287621	0.521084	0.35882	0.50337	0.904542	0.630246	0.553881	0.603584	0.629663	0.473413	0.452494	0.911899	0.464201	0.369674	0.508681	0.630782	0.501121	0.663152	0.501514	0.602945	0.577315	0.545677	0.579503	0.630913	0.620663	0.613652	0.508389	0.410606	0.567922
Yb	3.01668	3.07411	3.51589	2.80653	4.42691	3.80061	2.84613	2.86773	3.90063	2.92329	2.78981	2.84169	2.84676	2.99918	3.77533	1.92352	2.7149	2.30538	3.75918	3.19409	1.92085	3.43272	2.34594	3.30976	5.90082	4.13392	3.66121	3.88647	4.09349	3.05256	2.99662	5.86603	3.01246	2.39997	3.28816	4.11902	3.28442	4.31362	3.23419	3.96066	3.77769	3.54661	3.72384	4.0621	4.03085	3.9216	3.26621	2.63297	3.68767
Lu	0.464317	0.469484	0.540741	0.430837	0.676955	0.576963	0.432439	0.431073	0.598826	0.451689	0.426177	0.43681	0.433158	0.457389	0.571744	0.294367	0.417566	0.356317	0.57845	0.490491	0.293165	0.524904	0.356667	0.494374	0.895984	0.622077	0.551854	0.599753	0.614676	0.459882	0.445363	0.867492	0.451105	0.357076	0.493091	0.615822	0.497133	0.640645	0.478782	0.599869	0.557122	0.531628	0.565678	0.609055	0.605633	0.593553	0.486585	0.396029	0.547956
Y	26.7286	25.5125	31.3902	24.2779	38.8335	34.2149	23.9454	24.9821	34.0646	25.4288	24.4375	24.1498	24.3811	26.4643	32.9568	17.0219	23.1258	18.6328	31.0499	24.8884	16.3661	29.9213	21.3058	29.1358	53.7281	36.956	32.6946	35.6105	36.6636	27.1983	25.5991	51.0631	25.9924	20.574	28.2749	36.1636	28.999	38.2671	28.5437	33.0149	32.2895	31.2732	33.2309	36.0878	36.7309	37.6965	29.0464	23.2882	32.0171
ΣREY (ppm)	187.316	187.518	198.392	163.353	256.783	219.001	170.849	169.96	215.387	181.677	167.25	165.522	168.549	177.747	227.045	114.639	154.185	139.394	213.94	153.745	112.663	198.8	132.998	204.643	337.498	231.688	205.717	223.992	242.541	188.481	178.388	382.554	187.71	154.463	199.173	257.952	202.775	267.562	194.801	217.148	228.143	203.812	222.932	244.247	232.471	237.394	198.506	152.11	226.252
ΣLREE	137.218	138.471	140.795	117.871	184.443	156.013	126.021	123.089	152.358	134.346	121.476	120.205	122.64	128.496	165.138	83.0916	112.356	104.541	157.425	109.52	82.9056	142.961	94.0225	151.411	238.198	162.94	144.987	158.603	174.205	137.231	129.631	283.52	137.718	114.743	145.061	189.4	148.623	195.373	140.962	155.718	166.379	145.292	160.895	176.464	164.498	168.546	143.76	108.387	164.891
ΣHREE	23.3698	23.5348	26.2064	21.2043	33.5069	28.7732	20.8822	21.8889	28.9649	21.9026	21.3371	21.1668	21.5271	22.7865	28.9503	14.5256	18.7037	16.2206	25.4651	19.337	13.3914	25.9168	17.6696	24.0965	45.5718	31.7921	28.0347	29.7781	31.6727	24.0521	23.1573	47.971	23.9996	19.1468	25.8376	32.3878	25.1524	33.9223	25.2952	28.4144	29.4742	27.2473	28.8054	31.6945	31.2421	31.1518	25.6995	20.4353	29.3433
Lithology: foram = foraminiferal, nanno = nannofossil, rad = radiolarian, diat = diatom. Fe2O3* : total iron as Fe2O3. b.d.l.: below detection limit.
[truncated: 149 more columns]

## Sheet: Site 213 (2)
Supplementary Data S2. Major and rare-earth element contents and assigned age data of the Indian Ocean DSDP/ODP samples. Compositional data are compiled from refs. 3 and 4.
Site/Hole	213	213	213	213	213	213	213	213	213	213	213	213	213	213	213	213	213	213	213	213	213	213	213	213	213	213	213	213	213	213	213	213	213	213	213	213	213	213	213	213	213	213	213	213	213	213	213	213	213
Core-Sec.	14-5	14-5	14-6	14-6	15-1	15-1	15-2	15-2	15-2	15-3	15-3	15-3	15-3	15-3	15-4	15-4	15-4	15-4	15-4	15-4	15-4	15-4	15-4	15-4	15-4	15-4	15-4	15-4	15-4	15-4	15-4	15-4	15-4	15-4	15-4	15-4	15-4	15-5	15-5	15-5	15-5	15-5	15-5	15-5	15-5	15-5	15-5	15-5	15-5
Interval (cm)	56-57	121-122	36-37	107-108	32-33	97-98	13-14	78-79	143-144	58-59	112-113	130-131	137-139	144-146	0-1	6-7	13-15	20-21	26-27	33-34	40-41	45-47	52-54	61-62	64-65	72-73	76-78	85-86	93-94	98-99	105-106	111-112	118-120	124-126	131-132	137-138	144-145	8-9	13-14	20-21	26-27	33-34	38-39	46-47	52-53	59-60	65-66	72-73	79-80
Depth (mbsf)	129.565	130.215	130.865	131.575	132.825	133.475	134.135	134.785	135.435	136.085	136.625	136.805	136.88	136.95	137.005	137.065	137.14	137.205	137.265	137.335	137.405	137.46	137.53	137.615	137.645	137.725	137.77	137.855	137.935	137.985	138.055	138.115	138.19	138.25	138.315	138.375	138.445	138.585	138.635	138.705	138.765	138.835	138.885	138.965	139.025	139.095	139.155	139.225	139.295
Age (Ma)	49.5813	49.8375	50.0938	50.3737	50.8665	51.1227	51.3829	51.6392	51.8954	52.1517	52.3646	52.4355	52.4651	52.4927	52.5144	52.538	52.5676	52.5932	52.6169	52.6445	52.6721	52.6938	52.7213	52.7549	52.7667	52.7982	52.816	52.8495	52.881	52.9007	52.9283	52.952	52.9815	53.0052	53.0308	53.0545	53.0821	53.1373	53.157	53.1846	53.2082	53.2358	53.2555	53.2871	53.3107	53.3383	53.362	53.3896	53.4172
Lithology	clay-rich nanno ooze	clay-rich nanno ooze	clay-rich nanno ooze	clay-bearing nanno ooze	nanno Mn-bearing Fe-oxide mineral-rich clay	nanno Mn-bearing Fe-oxide mineral-rich clay	nanno Mn-bearing Fe-oxide mineral-rich clay	nanno Mn-bearing Fe-oxide mineral-rich clay	nanno Mn-bearing Fe-oxide mineral-rich clay	clay-bearing nanno ooze	clay-bearing nanno ooze	clay-bearing nanno ooze	clay-bearing nanno ooze	clay-bearing nanno ooze	clay-bearing nanno ooze	clay-bearing nanno ooze	clay-bearing nanno ooze	clay-bearing nanno ooze	clay-bearing nanno ooze	clay-bearing nanno ooze	clay-bearing nanno ooze	clay-bearing nanno ooze	clay-bearing nanno ooze	clay-bearing nanno ooze	clay-bearing nanno ooze	nanno-bearing Fe-oxide mineral-rich clay	nanno-bearing Fe-oxide mineral-rich clay	clay-bearing nanno ooze	clay-bearing nanno ooze	clay-bearing nanno ooze	clay-bearing nanno ooze	clay-bearing nanno ooze	clay-bearing nanno ooze	nanno-bearing Fe-oxide mineral-rich clay	clay-bearing nanno ooze	clay-bearing nanno ooze	clay-bearing nanno ooze	clay-bearing nanno ooze	clay-bearing nanno ooze	clay-bearing nanno ooze	clay-bearing nanno ooze	clay-bearing nanno ooze	clay-bearing nanno ooze	clay-bearing nanno ooze	clay-bearing nanno ooze	clay-bearing nanno ooze	clay-bearing nanno ooze	clay-bearing nanno ooze	clay-bearing nanno ooze
SiO2 (wt.%)	35.1894	32.8716	25.5181	15.0989	49.8317	47.7578	27.6086	24.8169	15.3116	4.79358	5.67987	4.71376	7.31813	9.51959	20.373	18.1079	29.6831	16.9314	7.38099	31.832	5.43737	6.26589	10.0099	8.5707	11.8794	13.9307	25.8676	11.0585	3.44237	2.63312	9.12922	6.31178	11.5099	17.3897	3.04189	2.96849	2.96174	2.83069	8.0305	8.94384	28.6655	9.24906	3.88045	2.27176	2.81492	1.54349	1.77571	2.54575	2.51011
TiO2	0.608816	0.569088	0.514514	0.288953	0.841179	0.801619	0.467814	0.442077	0.279799	0.0872829	0.0968295	0.0802888	0.120409	0.157481	0.346034	0.309698	0.506712	0.286718	0.138314	0.559107	0.101428	0.118584	0.191747	0.147028	0.19029	0.254609	0.508889	0.203199	0.0533251	0.0476764	0.148617	0.109584	0.191593	0.296986	0.0575244	0.0550571	0.0522221	0.0493791	0.131958	0.145549	0.516643	0.150416	0.0735522	0.0467699	0.0496146	0.0353776	0.0410436	0.0515609	0.0492957
Al2O3	9.75671	8.96992	7.02868	4.12542	14.7362	13.7202	7.63539	6.81198	4.12098	1.35929	1.57879	1.31546	2.02252	2.54799	5.48486	4.92022	8.07857	4.62162	2.08442	8.75468	1.57955	1.77519	2.78871	2.4355	3.28188	3.93345	7.42437	3.1407	1.08679	0.851282	2.51119	1.80218	3.09971	4.68009	0.961233	0.94572	0.941719	0.901456	2.1993	2.41697	8.33387	2.65285	1.20442	0.780259	0.914163	0.645927	0.662398	0.860671	0.82726
Fe2O3 *	9.59688	12.7474	8.74824	5.86447	8.79581	10.0101	7.64982	8.06441	4.59408	1.03576	1.38927	1.13859	1.89674	3.26096	9.07874	6.95248	12.1058	5.59169	2.39865	14.4009	1.80613	2.27097	3.62954	2.99716	4.02176	4.62972	8.81949	3.85317	1.14939	1.0799	2.76317	2.20299	4.68284	7.36799	1.76658	1.59493	1.67512	1.45898	3.69666	4.22831	9.45417	3.83469	2.20139	1.6147	1.92642	1.4522	1.45135	1.39101	1.39614
MnO	1.36427	2.131	1.01398	0.749409	1.01764	1.08686	1.10043	1.04283	0.589086	0.168165	0.189526	0.161159	0.284333	0.558565	1.65695	1.22831	2.00283	0.94617	0.394316	2.4464	0.275813	0.371842	0.572759	0.445391	0.496383	0.752785	1.21096	0.650873	0.196491	0.189557	0.543093	0.415108	0.890163	1.3361	0.381387	0.33321	0.348912	0.322687	0.715994	0.806068	1.64549	0.795057	0.430395	0.333093	0.344451	0.208842	0.254242	0.260638	0.257811
MgO	2.77963	2.81095	2.00164	1.26192	4.24247	3.89803	2.25249	1.97717	1.30398	0.423613	0.496546	0.479405	0.74153	0.975642	1.79981	1.50095	2.45991	1.35372	0.650318	2.67943	0.520189	0.592324	0.875584	0.693308	0.93017	1.10157	1.95437	0.860422	0.300823	0.297547	0.840326	0.630106	1.18253	1.73344	0.402096	0.422678	0.430402	0.389291	0.851007	0.955317	2.33693	0.861976	0.457403	0.334804	0.368973	0.292151	0.306687	0.347328	0.349603
CaO	16.5608	15.7555	26.2372	37.7607	3.10414	4.61252	24.8632	27.2413	37.8456	50.1743	49.2933	50.1002	46.6121	43.3417	29.7224	34.1989	19.3823	35.9545	46.9564	15.3124	48.9173	47.84	43.5117	45.4957	41.5196	39.5365	25.1603	42.7449	51.5816	52.2016	44.7941	47.6254	40.7708	33.1805	50.6762	50.8526	50.6801	51.1229	44.9158	43.9353	21.7378	43.4586	49.4702	51.5148	50.8208	52.2979	52.1658	51.5315	51.5015
Na2O	1.84869	1.5964	1.12682	0.556551	2.78412	2.6048	1.3518	1.12328	0.60088	0.0640075	0.0814785	0.0477078	0.206841	0.298352	0.941185	0.906724	1.57057	0.755024	0.121935	1.77531	0.0492311	0.0631654	0.262489	0.293441	0.531436	0.469597	1.54095	0.386714	0.0510066	0.0442299	0.104582	0.135193	0.159247	0.722325	0.04717	0.0470279	0.0447618	0.042489	0.065979	0.0511887	1.48156	0.309427	0.142507	0.0553254	0.0530363	0.063908	0.0524446	0.0458949	0.045896
K2O	2.32322	2.21066	1.30584	0.291622	4.08978	4.08972	1.18852	0.920318	0.237862	0.0413139	0.0448722	0.0221085	0.116833	0.0596704	0.829191	0.591433	1.96281	0.544764	0.0655171	2.14091	0.0249121	0.0208565	0.105492	0.138416	0.276672	0.23902	1.24704	0.196849	0.0347772	0.0183813	0.0599359	0.0565785	0.0460322	0.214376	0.00805342	0.00401458	0.00229548	0.00401923	0.0299349	0.0148016	1.5911	0.106212	0.0287313	0.00855547	0.00969481	0.00570607	0.0068406	0.00453283	0.00623278
P2O5	0.9919	0.85897	0.871063	0.445775	1.11091	1.18408	0.822471	0.744668	0.4043	0.178639	0.179489	0.156505	0.228897	0.29097	0.613816	0.539001	0.735653	0.507218	0.297254	0.883537	0.237852	0.263984	0.405834	0.253454	0.266657	0.423482	0.830609	0.419733	0.176784	0.17692	0.369401	0.284084	0.488315	0.684775	0.221469	0.218508	0.213479	0.200387	0.353721	0.358938	0.61764	0.54027	0.205716	0.181376	0.195037	0.163194	0.156194	0.165448	0.168852
LOI	18.9797	19.4785	25.6339	33.5562	9.44611	10.2343	25.0594	26.8152	34.7117	41.6741	40.97	41.7848	40.4517	38.9891	29.1541	30.7443	21.5117	32.5072	39.5119	19.2152	41.0502	40.4172	37.6462	38.5299	36.6057	34.7286	25.4354	36.485	41.9266	42.4598	38.7363	40.427	36.9788	32.3937	42.4364	42.5577	42.6492	42.6777	39.0091	38.1437	23.6192	38.0415	41.9053	42.8586	42.5029	43.2913	43.1272	42.7957	42.8873
La (ppm)	66.6487	60.8836	55.7408	30.0665	80.1277	78.7303	53.6056	50.6514	26.8851	12.4741	13.7804	12.4145	15.4928	21.8048	49.77	42.905	60.0927	42.6091	21.4874	76.1359	17.3647	19.391	27.9525	20.0749	23.1567	34.1407	63.3077	30.6749	12.8688	12.2811	25.4784	20.3635	33.6592	46.0632	14.2227	12.6903	13.045	14.0407	23.7266	25.5074	56.4211	29.2719	15.2414	12.4353	12.9276	10.3218	10.5239	14.6175	14.5557
Ce	129.212	112.436	92.0703	51.3893	145.814	139.943	94.9293	86.7292	46.9731	18.2888	19.6884	16.9644	22.4546	33.6179	85.505	69.7733	110.937	66.9477	33.4244	134.17	25.8853	30.4394	47.1126	37.1739	57.276	59.4628	116.692	51.0893	19.2866	16.5672	41.4751	30.9559	51.4273	75.222	18.9225	17.4373	18.012	16.717	33.5102	38.7927	116.187	47.7963	24.9612	18.2244	20.0187	14.7132	15.3309	21.0205	19.9096
Pr	22.5984	20.5128	18.7643	10.0997	27.4113	26.3508	18.2169	17.1977	9.06581	4.17038	4.41214	3.9933	5.03276	7.23549	17.2628	14.7467	20.9899	14.5466	7.22682	27.0338	5.75259	6.59803	9.81605	6.85958	8.05298	11.9953	23.2857	10.7861	4.31111	4.12425	8.88448	6.85141	11.3998	16.0858	4.65392	4.14862	4.27577	4.3773	7.68868	8.41775	19.7127	9.87729	4.95463	3.98332	4.20405	3.34663	3.41926	3.70149	3.7524
Nd	87.0773	78.3885	72.6721	38.708	105.892	101.275	70.0312	66.0521	34.412	16.0241	16.8054	15.2237	19.2156	27.7032	65.9534	56.5144	80.5757	55.0986	27.7749	103.342	22.2158	25.4026	37.8049	26.1419	30.5639	46.0493	89.7187	41.3099	16.4495	15.7643	33.9402	26.4804	43.7901	61.9719	17.7904	15.8063	16.2183	16.7836	29.4742	32.3399	75.6179	37.7358	18.6679	15.3707	16.1123	12.7474	12.9697	14.2167	14.2632
Sm	19.4835	17.3726	16.0574	8.53237	23.6496	22.6661	15.7651	14.747	7.70325	3.55304	3.75743	3.37235	4.27695	6.12774	14.6158	12.604	18.0003	12.3647	6.15806	23.2618	5.01404	5.63899	8.50104	5.96717	6.83484	10.2895	20.1862	9.40903	3.63221	3.47049	7.63052	5.9171	9.77423	13.8576	3.94025	3.53398	3.59064	3.69814	6.53258	7.17522	17.0109	8.3918	4.18823	3.38853	3.56046	2.92303	2.87856	3.21012	3.15998
Eu	4.69054	4.20623	3.96376	2.12233	5.68275	5.36612	3.79466	3.55699	1.87594	0.848371	0.925736	0.824257	1.03374	1.50659	3.56683	3.02869	4.34243	3.0028	1.48318	5.59052	1.21275	1.38812	2.04754	1.39574	1.60656	2.51226	4.84439	2.28384	0.905017	0.875365	1.86061	1.45016	2.36581	3.37343	0.979156	0.883901	0.885103	0.911607	1.61031	1.79952	4.0067	1.99995	1.02839	0.838611	0.89624	0.720472	0.74199	0.749918	0.75768
Gd	20.4243	18.0904	17.3055	8.85597	25.1357	23.7275	16.5565	15.5146	7.84154	3.69573	3.87362	3.52029	4.52047	6.38856	15.3374	12.9207	18.499	12.7912	6.47076	23.8404	5.1766	5.83512	8.75521	5.98589	6.94803	10.68	20.906	9.6878	3.79113	3.67025	7.99538	6.14527	10.2252	14.6048	4.19433	3.80789	3.80653	3.95744	7.01545	7.6575	17.2346	8.43109	4.31256	3.57482	3.80068	2.92206	3.02687	3.25695	3.24771
Tb	3.06541	2.68824	2.56317	1.31148	3.71607	3.49568	2.4554	2.30523	1.18048	0.542259	0.585685	0.530702	0.677163	0.956734	2.26649	1.92826	2.72268	1.8902	0.969354	3.49116	0.776088	0.88322	1.29313	0.898915	1.04679	1.57311	3.06928	1.44983	0.579113	0.558219	1.18321	0.919615	1.53006	2.15893	0.62343	0.564372	0.576832	0.592564	1.06375	1.14313	2.53177	1.27376	0.660505	0.547518	0.565478	0.445943	0.455053	0.478241	0.475318
Dy	18.5587	16.2275	15.5403	8.11843	22.5968	21.3604	14.8112	13.98	7.19287	3.31311	3.55862	3.24603	4.10487	5.83063	13.5237	11.5508	16.2225	11.4779	5.89812	20.7611	4.65066	5.30818	7.80192	5.39391	6.14069	9.449	18.4699	8.6107	3.48869	3.34847	7.19051	5.55468	9.23102	13.156	3.8422	3.38654	3.5615	3.70133	6.3987	6.98861	14.9711	7.55604	3.99797	3.27027	3.43204	2.72103	2.79149	2.90665	2.95982
Ho	3.80283	3.26119	3.15718	1.63516	4.64511	4.34386	3.04047	2.83101	1.42359	0.670567	0.734532	0.654938	0.839417	1.17303	2.71758	2.30781	3.21959	2.31074	1.1832	4.13773	0.952077	1.07036	1.58461	1.08303	1.21874	1.87691	3.57443	1.70273	0.691443	0.687432	1.44265	1.11023	1.86154	2.61024	0.787677	0.699371	0.719247	0.766088	1.33606	1.42393	2.98021	1.49519	0.801035	0.674976	0.69007	0.557792	0.552049	0.607598	0.607739
Er	10.7744	9.27527	8.94201	4.60426	12.9704	12.3596	8.54009	7.97057	4.01903	1.93322	2.1238	1.85402	2.39468	3.29228	7.48299	6.42902	8.92838	6.49582	3.35729	11.3971	2.70178	3.01386	4.36588	3.04956	3.4134	5.22711	9.798	4.82071	1.96236	1.91624	3.99319	3.12695	5.21684	7.30091	2.21276	2.00828	2.08518	2.22107	3.74673	3.98223	8.19163	4.1921	2.24654	1.90571	1.92969	1.57594	1.63834	1.71959	1.7569
Tm	1.4765	1.26458	1.22774	0.642699	1.78601	1.68519	1.17195	1.1014	0.551814	0.267776	0.291298	0.275528	0.338073	0.464886	1.02369	0.883563	1.20875	0.880605	0.466684	1.53408	0.369969	0.419797	0.599674	0.414315	0.473537	0.703341	1.30966	0.655289	0.273618	0.269036	0.545882	0.433303	0.710484	0.985043	0.309612	0.276579	0.28764	0.301939	0.520622	0.553287	1.09057	0.567043	0.312109	0.265316	0.276398	0.220379	0.223283	0.239866	0.24027
Yb	9.15574	7.75966	7.49058	3.93418	10.8115	10.3555	7.24995	6.72314	3.41457	1.67571	1.83947	1.66189	2.10489	2.87511	6.17652	5.27327	7.25912	5.27453	2.86573	9.18277	2.31668	2.53471	3.57566	2.57822	2.89662	4.25612	7.74835	3.94717	1.70812	1.67361	3.25506	2.67233	4.33233	5.86604	1.91245	1.75501	1.74429	1.94744	3.14248	3.33726	6.43342	3.44123	1.92331	1.61993	1.69578	1.37299	1.35785	1.51575	1.44685
Lu	1.36622	1.1605	1.10707	0.591009	1.60013	1.54502	1.08003	1.0102	0.505699	0.248127	0.272991	0.254423	0.316904	0.420375	0.894388	0.757314	1.05221	0.764297	0.417066	1.31152	0.343193	0.371512	0.528329	0.390657	0.419056	0.621433	1.11714	0.580457	0.261892	0.245408	0.471872	0.392733	0.625986	0.875825	0.291981	0.265594	0.267413	0.292888	0.47162	0.491918	0.935348	0.494465	0.277741	0.239428	0.248862	0.203447	0.204096	0.207543	0.212349
Y	87.0424	72.4596	70.9207	36.7697	112.834	109.903	69.1979	64.0079	34.3783	17.2328	17.7921	15.8979	20.2943	27.5089	59.8776	51.3441	69.8668	52.2397	28.038	88.7917	22.9053	25.7182	37.1847	25.0196	27.7313	43.0684	79.9927	40.1319	17.0795	16.5973	34.7784	27.7199	45.6586	64.3384	20.9138	19.2138	19.9623	21.4032	35.348	38.2574	74.6773	40.2122	22.3805	19.7401	20.6187	17.1305	17.4197	18.9184	18.7893
ΣREY (ppm)	485.377	425.986	387.523	207.381	584.674	563.108	380.446	354.378	187.423	84.938	90.4416	80.6881	103.097	146.906	345.974	292.967	423.917	288.694	147.221	533.981	117.638	134.013	198.924	142.427	177.779	241.905	464.02	217.14	87.2891	82.0486	180.125	140.093	231.809	328.47	95.5971	86.4778	89.0377	91.7122	161.586	177.868	418.002	202.736	105.954	86.0789	90.9771	71.9226	73.533	87.3668	86.1349
ΣLREE	325.02	289.593	255.305	138.796	382.895	368.965	252.548	235.377	125.039	54.5104	58.4438	51.9682	66.4726	96.489	233.107	196.543	290.596	191.567	96.0716	363.943	76.2325	87.47	131.187	96.2175	125.884	161.938	313.19	143.269	56.5482	52.2073	117.409	90.5683	150.051	213.201	59.5297	53.6164	55.1416	55.6167	100.932	112.233	284.949	133.073	68.0134	53.4022	56.8231	44.052	45.1223	56.7663	55.6409
ΣHREE	73.3147	63.9337	61.2974	31.8155	88.9445	84.2388	58.7002	54.9932	28.0055	13.1949	14.2058	12.8221	16.3302	22.9082	52.9896	45.0794	63.4547	44.8881	23.1114	81.2464	18.4998	20.8249	30.552	21.1902	24.1634	36.8993	70.8371	33.7385	13.6614	13.244	27.9384	21.8053	36.0992	50.9312	15.1536	13.6475	13.9337	14.6924	25.3057	27.3774	58.3753	29.4509	15.5602	12.9366	13.5352	10.74	10.991	11.6821	11.7046
Lithology: foram = foraminiferal, nanno = nannofossil, rad = radiolarian, diat = diatom. Fe2O3* : total iron as Fe2O3. b.d.l.: below detection limit.
[truncated: 88 more columns]

## Sheet: Site 219
Supplementary Data S2. Major and rare-earth element contents and assigned age data of the Indian Ocean DSDP/ODP samples. Compositional data are compiled from refs. 3 and 4.
Site/Hole	219	219	219	219	219	219	219	219	219	219	219	219	219	219	219	219	219	219	219	219	219	219	219	219	219	219A	219A	219A	219A	219A	219A	219A	219A	219A	219A	219A	219A	219A	219A	219A	219A	219A	219A
Core-Sec.	1-1	2-2	3-1	4-1	4-5	5-2	6-1	6-3	6-6	7-2	7-6	8-4	15-1	15-3	15-3	15-6	16-1	16-3	16-4	16-6	17-1	20-4	21-1	21-4	27-2	3-1	3-2	4-3	4-4	5-2	6-1	7-1	7-3	8-3	9-2	9-5	10-2	10-3	11-1	11-3	12-1	12-3	13-1
Interval (cm)	2-4	47-49	99-101	60-62	99-101	131-133	99-101	99-101	146-148	122-124	119-121	116-118	140-141	60-61	130-131	50-51	120-121	40-41	130-131	30-31	100-101	114-115	61-62	54-55	107-108	100-101	139-140	17-18	145-146	77-79	138-140	99-101	142-144	67-69	32-34	76-78	38-40	143-145	99-101	144-146	129-131	116-118	122-123
Depth (mbsf)	0.03	7.98	16	24.61	31	35.82	43	46	50.97	53.73	59.7	65.67	157.405	159.605	160.305	164.005	166.205	168.405	170.805	172.805	175.005	206.645	210.615	215.045	266.575	300.005	301.895	311.175	313.955	319.28	327.39	336	339.43	347.68	354.83	359.77	363.89	366.44	372	375.45	381.3	384.17	388.225
Age (Ma)	0.0025947	0.690191	1.38384	2.12852	2.67297	3.05595	3.62646	3.86483	4.25974	4.47904	4.95341	5.42777	25.8875	27.0202	27.3806	29.2856	30.4183	31.5511	32.7867	33.8165	34.9492	43.571	43.9992	44.477	52.7548	56.0105	56.1946	57.0984	57.3691	57.8877	58.6776	59.5161	59.8502	60.6536	61.35	61.8311	62.2323	62.4807	63.0222	63.3582	63.9279	64.2074	64.6023
Lithology	foram-rich detrital silty clay nanno ooze	foram detrital silty clay-rich nanno ooze	detrital silty clay nanno ooze	detrital silty clay nanno ooze	detrital silty clay nanno ooze	detrital silty clay nanno ooze	detrital silty clay nanno ooze	detrital silty clay nanno ooze	detrital silty clay nanno ooze	detrital silty clay nanno ooze	detrital silty clay nanno ooze	detrital silty clay nanno ooze	foram-nanno chalk	foram-nanno chalk	foram-nanno chalk	foram-nanno chalk	foram-nanno chalk	foram-nanno chalk	foram-nanno chalk	foram-nanno chalk	foram-nanno chalk	nanno-rich rad chalk	nanno-rich rad chalk	nanno-rich rad chalk	foram chalk	limestone	limestone	limestone	limestone	glauconite-rich limestone	limestone	calcareous cemented glauconite-rich sandstone	calcareous cemented glauconite-rich sandstone	sandstone	glauconite-bearing siltstone	glauconite-bearing siltstone	siltstone	silty claystone	clayey siltstone	sandy siltstone	siltstone	clayey siltstone	sandstone
SiO2 (wt.%)	15.3221	26.8506	24.681	19.2927	20.0129	19.498	17.8663	16.2044	13.1169	17.9638	9.93005	12.1366	2.27281	2.48153	2.81498	3.00054	9.03341	5.33517	2.78302	7.33908	7.86189	20.4297	18.4265	21.1184	1.82535	2.37235	9.118	5.6525	11.0436	10.6872	12.2524	25.9911	24.2618	41.3011	48.1749	55.9717	33.317	46.1815	49.4625	47.7668	49.0177	47.6102	48.3343
TiO2	0.242292	0.467017	0.433301	0.346816	0.350339	0.338928	0.30987	0.278945	0.224102	0.298274	0.171155	0.196271	0.0257765	0.0283993	0.0303093	0.0342379	0.0314311	0.0549648	0.0328907	0.0460374	0.0350818	0.0573019	0.0824261	0.0479874	0.0548463	0.0710046	0.265386	0.147782	0.255967	0.214365	0.253162	0.407356	0.5945	0.760755	0.921977	1.19162	0.58145	1.04864	0.962396	0.876421	0.886862	2.12884	2.50796
Al2O3	4.55496	8.14016	7.55671	5.86277	6.01657	5.93879	5.57293	5.147	4.37759	5.67988	3.27388	3.97625	0.620876	0.736677	0.756651	0.867163	0.732586	1.27016	0.735713	1.06006	0.882396	1.21557	1.69915	1.11992	0.624448	0.656219	2.39489	1.55015	2.73627	2.9346	2.36219	3.19717	4.95169	12.1899	13.5238	18.1907	11.6594	14.1367	14.2332	14.3493	14.4969	10.2563	12.5533
Fe2O3 *	2.15536	4.05522	3.85902	3.16133	3.00103	3.10661	2.80101	2.57586	2.01059	2.67245	1.68963	1.84559	0.339577	0.344767	0.364253	0.376027	0.351786	0.63807	0.330638	0.489671	0.403738	0.603923	0.909933	0.514892	0.456481	0.760436	2.12886	1.20969	2.46046	2.47488	3.05742	6.29608	8.03464	6.64001	6.02086	5.72949	12.7839	9.9079	8.82057	8.37028	8.17194	11.6391	15.422
MnO	0.222857	0.0203051	0.00856608	0.00551596	0.00621903	b.d.l.	b.d.l.	b.d.l.	b.d.l.	0.00533824	b.d.l.	-0.00450458	b.d.l.	b.d.l.	b.d.l.	b.d.l.	b.d.l.	b.d.l.	-0.00230812	0.00837044	-0.00416224	0.00257537	b.d.l.	-0.00453935	0.0102837	0.0440915	0.0634619	0.111616	0.132944	0.114285	0.0869838	0.0975358	0.0993304	0.0689274	0.0515667	0.0223954	0.338313	0.117317	0.103214	0.14115	0.100189	0.0718005	0.0394425
MgO	1.58138	2.50043	2.44918	2.04504	2.10065	2.02602	1.80036	1.65413	1.42058	1.80366	1.06104	1.25935	0.414104	0.364079	0.43299	0.407903	0.397724	0.548453	0.497977	0.499835	0.538119	0.542758	0.668496	0.509704	0.569602	0.593804	1.14103	0.834937	1.16607	1.33009	1.46769	3.44244	3.11334	4.31009	4.65701	4.64985	9.53754	7.97848	7.78937	7.15252	6.73496	8.23001	8.81395
CaO	38.9177	28.2132	29.5044	35.8192	35.662	35.6622	37.3915	39.1709	41.4513	37.4057	44.7525	43.0747	52.1301	52.3842	51.6319	51.9235	48.6021	50.4153	52.0216	49.2469	48.659	40.544	41.5921	40.5889	53.0198	52.4082	46.4772	50.4323	44.9721	44.7796	42.8668	29.24	28.404	14.8841	9.69543	1.79163	7.24933	5.38216	5.42382	7.63593	7.57358	6.96838	2.22609
Na2O	0.0414617	1.1806	1.0365	0.317857	0.348266	0.341673	0.21312	0.138125	0.0633057	0.240888	0.0347183	0.0379671	0.0958212	0.0556626	0.0611599	0.0460441	0.0284089	0.0340543	0.0548179	0.0245134	0.0451901	0.0289729	0.0558161	0.0207513	0.041706	0.0412284	0.273078	0.168983	0.395525	0.315736	0.289513	0.665539	1.19419	2.05761	2.34717	2.9226	1.49002	2.22361	2.46411	2.67908	2.56689	2.48131	3.09671
K2O	0	0.36114	0.316231	0.113767	0.131291	0.12281	0.0994562	0.0599664	0.0088628	0.109434	0.00365456	0.00321755	0.00616394	0.0039759	0.00595362	0.000590309	b.d.l.	b.d.l.	0.00634733	b.d.l.	b.d.l.	b.d.l.	0.0103844	b.d.l.	0.0182821	0.0263404	0.317309	0.101639	0.166015	0.20016	0.129827	1.12955	1.38469	1.35302	1.50166	1.88495	1.21649	1.39247	1.6821	1.48069	1.11414	0.959515	1.49304
P2O5	0.132159	0.116754	0.124208	0.14962	0.154094	0.166034	0.187411	0.173835	0.173458	0.15948	0.125473	0.196271	0.299791	0.197659	0.217578	0.206608	0.230293	0.250329	0.158106	0.185943	0.205734	0.148084	0.148627	0.171198	0.146257	0.104789	0.207052	0.140299	0.181227	0.131072	0.176564	0.265355	0.376566	0.18721	0.202711	0.0662531	0.0591847	0.175976	0.165514	0.126389	0.153995	0.302121	0.288603
LOI	36.8298	28.0946	30.0309	32.8853	32.2167	32.8126	33.7744	34.6225	37.1678	33.6611	38.9725	37.2783	43.8152	43.4463	43.7026	43.1881	40.6092	41.4715	43.3812	41.1068	41.3819	36.4381	36.4468	35.9264	43.2329	42.9215	37.6137	39.6501	36.4898	36.818	37.0575	29.2679	27.5852	16.2472	12.9029	7.57879	21.7674	11.4552	8.89315	9.42146	9.18289	9.35238	5.22457
La (ppm)	9.33425	14.869	13.3025	10.8882	11.2134	12.711	11.7768	10.4789	9.14342	10.955	7.47187	9.0425	7.04434	5.86068	6.44183	6.7061	7.65369	10.8038	7.56272	7.63859	7.52132	8.46391	8.25645	7.58439	6.41119	3.95885	6.1226	4.42509	5.85795	5.64712	5.98145	5.76215	7.04512	13.1398	17.1823	3.10621	7.44005	10.0065	10.6606	7.90877	8.36413	6.75124	9.87528
Ce	16.7289	29.0817	26.7353	20.7298	21.6759	23.4473	21.3105	18.6428	15.5115	19.9622	12.4789	15.0771	5.03397	4.26559	4.8727	4.91249	5.47718	6.92297	4.26995	5.65202	4.56456	5.99788	6.92901	5.11546	6.58724	2.81455	6.5345	4.83118	7.13612	7.85787	7.6358	7.87468	10.1854	24.5655	31.8509	8.72113	17.5657	21.8785	26.2023	20.1013	21.4763	19.7756	30.9272
Pr	2.58197	4.1401	3.76393	3.04085	3.16231	3.54682	3.29583	2.90442	2.47074	3.0245	1.99751	2.45074	1.55323	1.35639	1.46521	1.54128	1.74249	2.44343	1.63121	1.72369	1.66842	1.82789	1.88306	1.64522	1.43343	0.811041	1.48517	1.05354	1.43784	1.4874	1.54002	1.55898	1.96375	3.51847	4.52125	1.51147	2.78086	3.4096	3.54933	2.69091	2.87556	3.07326	4.57876
Nd	9.60409	15.1362	13.5644	11.2041	11.63	13.2408	12.2281	10.8612	9.19421	11.2567	7.48821	9.0707	6.36904	5.33135	5.87997	6.24422	6.97873	9.76168	6.6032	6.83439	6.60042	7.16619	7.15505	6.37052	5.46731	3.33949	6.01342	4.16356	5.75806	5.80345	6.08574	6.5599	8.48474	12.945	16.8598	6.34926	11.2958	13.3517	13.543	10.3033	11.1682	14.0778	20.0344
Sm	2.07486	3.14132	2.89761	2.44451	2.47106	2.9169	2.65489	2.33419	1.99481	2.39526	1.57759	1.94678	1.30659	1.06414	1.21961	1.29429	1.46157	2.04657	1.31267	1.39053	1.39727	1.49114	1.52242	1.28012	1.15662	0.709452	1.45865	0.914951	1.31213	1.38664	1.40473	1.65424	2.12032	3.06273	3.90788	1.84823	3.36769	3.50779	3.26742	2.53114	2.66298	4.14164	5.68081
Eu	0.443857	0.669907	0.595213	0.498893	0.51845	0.605077	0.537233	0.451578	0.38483	0.496306	0.303545	0.397156	0.274481	b.d.l	0.262852	0.269417	0.327538	0.458325	0.303374	0.311624	0.316715	0.278907	0.306264	0.25963	0.226731	b.d.l	0.378864	0.233873	0.369362	0.378765	0.397796	0.509771	0.696312	0.962216	1.22936	0.596087	1.28975	1.16513	1.07981	0.827095	0.898857	1.41397	1.90619
Gd	2.11018	2.99577	2.69775	2.4611	2.54221	2.95877	2.81988	2.38821	2.09567	2.4943	1.75385	2.06188	1.68829	1.38834	1.50994	1.62503	1.70069	2.45666	1.65139	1.76265	1.70378	1.74988	1.69179	1.51491	1.32235	0.796594	1.54569	0.995678	1.55376	1.53373	1.61576	1.98352	2.63278	3.35427	4.33312	1.89708	4.63334	4.14786	3.85431	2.838	3.09051	4.90075	6.52725
Tb	0.319699	0.445478	0.408203	0.369531	0.376447	0.450904	0.418296	0.369737	0.313771	0.365731	0.260038	0.308559	0.235557	0.205599	0.229611	0.233541	0.256002	0.367288	0.240008	0.253896	0.261947	0.261459	0.266493	0.234961	0.224327	0.139594	0.255249	0.180504	0.262699	0.259392	0.272869	0.338047	0.434704	0.563295	0.711779	0.323438	0.929614	0.721623	0.63454	0.464771	0.496859	0.806704	1.04895
Dy	1.93194	2.68653	2.43493	2.22273	2.29202	2.79588	2.62651	2.24032	1.97866	2.25226	1.59863	1.9541	1.52277	1.29771	1.39937	1.46558	1.56797	2.24529	1.5171	1.60017	1.58279	1.62437	1.63197	1.45061	1.41744	0.871598	1.6352	1.07347	1.52709	1.57826	1.55487	1.98452	2.67428	3.45286	4.33456	1.95972	6.64898	4.50612	4.10594	3.00338	3.09922	5.018	6.6342
Ho	0.412553	0.550534	0.492783	0.465238	0.478487	0.570101	0.549168	0.470015	0.426081	0.468349	0.349825	0.426773	0.350326	0.288156	0.32012	0.330152	0.349009	0.500172	0.337881	0.347771	0.354545	0.36014	0.367664	0.328351	0.314365	0.184315	0.334378	0.223747	0.334815	0.331872	0.331521	0.429585	0.557232	0.708927	0.888288	0.379569	1.51507	0.932516	0.851148	0.625842	0.632274	1.00385	1.30995
Er	1.22628	1.59835	1.4511	1.38289	1.43779	1.77417	1.67212	1.41829	1.27034	1.42573	1.07875	1.27379	1.0331	0.865105	0.955405	0.962027	1.05086	1.44505	1.00024	1.02092	1.04383	1.10496	1.0735	0.988132	0.923804	0.56339	0.979301	0.666798	0.979881	0.993859	0.977698	1.26798	1.56646	2.12114	2.62795	1.11315	4.74082	2.71752	2.50922	1.85865	1.79126	2.88443	3.66291
Tm	0.174434	0.235818	0.212707	0.199121	0.210468	0.253273	0.237701	0.20791	0.188715	0.207882	0.153249	0.182615	0.146098	0.122005	0.132286	0.13748	0.147873	0.195527	0.136053	0.143572	0.143799	0.149699	0.148691	0.139054	0.132656	0.0772931	0.139481	0.0944931	0.139652	0.138878	0.1381	0.177215	0.2238	0.320737	0.373314	0.167	0.687024	0.385808	0.361522	0.279071	0.255864	0.398303	0.540452
Yb	1.15166	1.51146	1.3835	1.3424	1.35818	1.65482	1.60733	1.39058	1.2194	1.3624	1.01851	1.19824	0.876556	0.768443	0.824792	0.839817	0.918545	1.18324	0.856856	0.871131	0.880739	0.912108	0.938843	0.884787	0.820788	0.44333	0.843002	0.60701	0.876537	0.901159	0.87654	1.13921	1.35459	2.12714	2.44045	1.15421	4.42412	2.55975	2.35796	1.87387	1.73625	2.51458	3.41397
Lu	0.173247	0.230633	0.20786	0.197214	0.209608	0.252069	0.247485	0.205177	0.190102	0.209759	0.158364	0.186435	0.137703	0.120047	0.129881	0.130971	0.14104	0.181573	0.129494	0.13594	0.13359	0.139673	0.140816	0.136805	0.121784	0.0653789	0.125503	0.0871187	0.131226	0.134421	0.12666	0.173452	0.202842	0.329001	0.380935	0.168669	0.667678	0.393441	0.368308	0.281525	0.257842	0.377388	0.512823
Y	12.6455	16.3538	14.8639	14.43	14.5014	17.3066	15.9616	12.8832	12.1558	13.2096	10.6446	12.544	12.4806	10.2087	11.1532	11.5327	12.7168	17.4906	12.4117	12.3341	12.9208	13.1963	12.6332	11.8235	9.73181	6.63876	9.34896	6.59466	8.7812	8.45766	8.99227	11.2597	14.2633	16.34	20.7231	7.0516	34.6543	20.8813	19.9633	13.453	13.902	21.0147	24.6745
ΣREY (ppm)	60.9134	93.6467	85.0118	71.8767	74.0778	84.4845	77.9434	67.2466	58.538	70.086	48.3335	58.1214	40.0526	33.1423	36.7968	38.2251	42.49	58.5022	39.9638	42.021	41.0945	44.7245	44.9452	39.7565	36.2918	21.4136	37.2	26.1457	36.4583	36.8905	37.9318	42.6729	54.4057	87.5111	112.365	36.3468	102.641	90.5652	93.3087	69.0407	72.7081	88.1521	121.328
ΣLREE	40.324	66.3684	60.2638	48.3075	50.1527	55.8628	51.2661	45.2215	38.3147	47.5937	31.0141	37.5879	21.3072	17.8782	19.8793	20.6984	23.3137	31.9784	21.3797	23.2392	21.752	24.947	25.746	21.9957	21.0558	11.6334	21.6143	15.3883	21.5021	22.1825	22.6477	23.4099	29.7993	57.2315	74.322	21.5363	42.4502	52.1541	57.2227	43.5355	46.5472	47.8195	71.0964
ΣHREE	7.94384	10.9245	9.88405	9.13912	9.42367	11.3151	10.7157	9.14183	8.06756	9.28271	6.67476	7.98955	6.26488	5.0554	5.76426	5.99402	6.45953	9.03312	6.1724	6.44768	6.42174	6.5812	6.56603	5.93724	5.50425	3.14149	6.23668	4.16269	6.17502	6.25033	6.29182	8.00331	10.343	13.9396	17.3198	7.75893	25.5364	17.5298	16.1228	12.0522	12.2589	19.318	25.5567
Lithology: foram = foraminiferal, nanno = nannofossil, rad = radiolarian, diat = diatom. Fe2O3* : total iron as Fe2O3. b.d.l.: below detection limit.

## Sheet: Site 223
Supplementary Data S2. Major and rare-earth element contents and assigned age data of the Indian Ocean DSDP/ODP samples. Compositional data are compiled from refs. 3 and 4.
Site/Hole	223	223	223	223	223	223	223	223	223	223	223	223	223	223	223	223	223	223	223	223	223	223	223	223	223	223	223	223	223	223	223	223	223	223	223	223	223	223	223	223	223	223	223	223	223	223	223	223	223
Core-Sec.	1-1	1-2	1-2	1-3	2-1	2-2	2-2	2-3	2-4	2-5	2-5	2-6	2-6	17-5	18-1	18-4	19-1	19-5	20-3	21-1	22-2	23-2	25-1	26-3	27-2	28-1	28-3	28-5	29-1	29-3	29-5	30-1	30-4	30-6	31-1	31-1	31-1	31-2	31-2	31-2	31-3	31-3	31-3	31-4	31-4	31-4	32-1	32-1	32-1
Interval (cm)	42-44	54-56	146-148	99-101	70-72	69-71	106-108	59-61	99-101	49-51	127-129	49-51	147-149	144-146	4-6	148-150	76-78	98-100	36-38	144-146	144-146	144-146	99-101	65-67	119-121	18-20	40-42	70-72	69-71	94-96	120-122	145-147	20-22	45-47	49-51	98-100	147-149	47-49	97-99	148-150	49-51	99-101	145-147	50-52	99-101	144-146	61-63	98-100	146-148
Depth (mbsf)	0.43	2.05	2.97	4	28.71	30.2	30.57	31.6	33.5	34.5	35.28	36	36.98	400.45	402.05	407.99	411.77	417.99	423.37	430.45	440.95	453.95	470	481.66	489.7	496.19	499.41	502.71	515.7	518.95	522.21	525.46	528.71	531.96	544.5	544.99	545.48	545.98	546.48	546.99	547.5	548	548.46	549.01	549.5	549.95	563.62	563.99	564.47
Age (Ma)	-	-	-	-	-	-	-	-	-	-	-	-	-	8.37	8.61	9.5	10.07	11	11.49	11.77	12.19	12.7	13.33	13.79	22	23	23.49	24	26	26.5	27	27.5	28	28.5	-	-	-	-	-	-	-	-	-	-	-	-	-	-	-
Lithology	detrital sandy silt-rich nanno ooze	detrital sandy silt-rich nanno ooze	detrital sandy silt-rich nanno ooze	detrital sandy silt-rich nanno ooze	detrital silty clay-rich nanno ooze	detrital silty clay-rich nanno ooze	carbonate detrital sand	detrital silty clay-rich nanno ooze	detrital silty clay-rich nanno ooze	carbonate detrital sand	detrital silty clay-rich nanno ooze	detrital silty clay-rich nanno ooze	detrital silty clay-rich nanno ooze	diat-nanno chalk	nanno diatomite	nanno diatomite	nanno detrital silty clay-rich diatomite	nanno detrital silty clay-rich diatomite	silty clay nanno chalk	nanno-rich detrital silty claystone	detrital silty clay nanno chalk	detrital silty clay nanno chalk	detrital silty clay nanno chalk	detrital silty clay nanno chalk	detrital clay nanno chalk	detrital clay-rich nanno chalk	detrital clay-rich nanno chalk	detrital clay-rich nanno chalk	detrital silty clay-rich nanno chalk	detrital silty clay-rich nanno chalk	detrital silty clay-rich nanno chalk	detrital silty clay-rich nanno chalk	detrital silty clay-rich nanno chalk	detrital silty clay-rich nanno chalk	detrital silty clay-rich nanno chalk	detrital silty clay-rich nanno chalk	detrital silty clay-rich nanno chalk	detrital silty clay-rich nanno chalk	detrital silty clay-rich nanno chalk	detrital silty clay-rich nanno chalk	detrital silty clay-rich nanno chalk	detrital silty clay-rich nanno chalk	detrital silty clay-rich nanno chalk	detrital silty clay-rich nanno chalk	detrital silty clay-rich nanno chalk	detrital silty clay-rich nanno chalk	detrital silty clay nanno chalk	detrital silty clay nanno chalk	detrital silty clay nanno chalk
SiO2 (wt.%)	29.1586	23.7593	29.8159	30.0104	26.8753	26.172	35.7404	24.6219	26.7145	36.9774	38.8441	36.812	30.0137	55.1482	48.3901	60.5068	47.1249	47.3368	25.0165	28.0921	36.9995	36.6316	40.1975	7.54333	11.7386	7.98883	6.79255	5.32196	10.9277	7.55269	19.1139	23.5515	11.2977	13.5481	19.2869	19.7596	25.5767	24.5581	18.7928	20.6698	22.9386	19.8372	21.0595	16.6115	23.9005	23.8125	22.1842	27.7981	24.7991
TiO2	0.37971	0.293515	0.397954	0.402113	0.359159	0.331882	0.311844	0.313017	0.345285	0.328111	0.491041	0.461399	0.369722	0.543628	0.478813	0.390523	0.444795	0.404503	0.303196	0.366984	0.501928	0.50275	0.556288	0.102997	0.167686	0.139778	0.135573	0.113195	0.198456	0.141877	0.433338	0.594226	0.261578	0.28481	0.428613	0.45167	0.576516	0.570486	0.442379	0.484749	0.521836	0.468948	0.534497	0.394175	0.558818	0.542707	0.500391	0.592626	0.52103
Al2O3	6.25679	5.14317	6.40152	6.46179	5.7451	5.5091	4.92637	5.19637	5.62548	4.79641	8.22314	7.83347	6.03684	9.29988	8.29544	6.67382	8.33719	7.28853	5.82641	6.40951	8.78017	9.46618	9.36906	2.18992	3.30689	2.24565	2.07172	1.6363	2.90943	2.22053	6.25955	7.84009	4.00624	4.53545	6.8373	7.04456	9.32267	9.06096	6.77349	7.37211	8.24916	7.31419	7.64141	6.02149	8.09165	8.28387	7.72929	9.62793	8.70728
Fe2O3 *	3.90245	2.38245	2.94675	3.08876	2.84135	2.49917	1.59877	2.20603	2.60442	1.28785	4.02494	4.10978	2.93058	4.50038	4.05623	3.34452	4.02578	3.70448	3.02257	2.91916	4.28111	4.53842	4.32506	1.02262	1.25986	1.17156	1.02466	0.839187	1.80311	0.92371	3.52734	4.0423	1.57325	2.01836	3.4501	3.7621	4.77737	4.67255	3.3833	3.59429	4.0938	3.67109	4.31964	2.94651	4.57609	4.39665	3.54271	5.2214	4.65702
MnO	0.0907206	0.076356	0.102768	0.0773293	0.0914224	0.0818929	0.0570446	0.0745279	0.11966	0.0176734	0.118169	0.117332	0.131571	0.0707522	0.0812273	0.0528459	0.0678502	0.0963498	0.0779646	0.0690366	0.0461361	0.0546992	0.039851	0.046594	0.106939	0.0435275	0.0344984	0.0320029	0.0245707	0.0163008	0.0647282	0.0554421	0.06114	0.0462026	0.0567383	0.0491243	0.0646285	b.d.l.	0.0565032	0.0511368	0.0493919	0.00559938	0.0478865	0.0317774	0.054219	0.0528234	0.0613889	0.0538751	0.0344422
MgO	3.52713	3.39889	4.60198	4.38715	3.89633	3.64783	3.1443	3.21677	3.53647	2.77703	4.48085	4.39359	3.89568	5.86527	4.67527	4.2841	3.9797	3.99519	2.88036	3.4046	4.00986	3.78953	4.5666	0.789646	1.08585	0.751003	0.594946	0.475895	0.888327	0.605543	1.18078	1.35975	0.645436	0.750001	0.970019	0.984532	1.22427	1.17768	0.923345	1.03605	1.09593	0.914799	1.02181	0.83906	1.21812	1.16067	1.08858	1.29225	1.13806
CaO	26.8628	32.3925	26.1119	25.7713	29.5425	30.6976	27.2399	32.5928	30.5711	27.2432	19.2879	21.1411	26.8229	6.81908	13.9309	7.60982	15.3509	16.1868	32.543	29.0688	21.194	21.1493	18.4095	48.6123	45.0341	48.12	49.3127	50.59	45.6575	48.752	36.9291	32.2481	44.7715	42.8678	36.5271	35.843	29.5338	30.6726	36.8683	35.0168	32.7075	35.6785	34.2142	39.3601	31.8302	31.9792	33.8246	27.8377	30.8785
Na2O	1.13693	0.649377	1.04809	1.2056	0.969367	0.885018	1.25726	0.733213	0.922682	1.21255	2.12305	1.81626	1.29146	2.51305	1.88362	2.17385	1.5815	1.70273	0.765208	0.874222	1.3976	1.24199	1.13209	0.0214578	0.048091	0.0245225	0.0157361	0.018372	0.0195306	0.0205269	0.235065	0.714351	0.10211	0.057595	0.459375	0.487149	0.819607	0.79589	0.50784	0.603835	0.71654	0.510943	0.498583	0.216357	0.796658	0.632434	0.627452	0.743776	0.686645
K2O	0.477015	0.35376	0.541538	0.583284	0.462191	0.441072	0.802428	0.33715	0.446203	0.818356	0.826386	0.658008	0.502763	2.14406	1.42276	1.68928	1.37711	1.0449	0.371776	0.526859	1.01738	1.32324	1.6038	0.00735695	0.0980804	0.00980902	b.d.l.	b.d.l.	-0.00189006	0.00241493	0.149215	0.337628	0.0340367	0.0398735	0.229687	0.267454	0.623518	0.549928	0.334196	0.284405	0.405873	0.253372	0.273235	0.150774	0.32676	0.359634	0.417587	0.67718	0.523961
P2O5	0.136812	0.12259	0.123176	0.136983	0.131329	0.133615	0.170373	0.122084	0.122544	0.215923	0.174859	0.168862	0.149212	0.128966	0.134239	0.150477	0.141564	0.142863	0.147988	0.0995581	0.11534	0.108594	0.113047	0.0502725	0.0379666	0.0668239	0.0556816	0.0527455	0.0623719	0.0621844	0.101521	0.105909	0.059249	0.100633	0.0854492	0.0846029	0.0873954	0.0888402	0.0730407	0.08336	0.0801724	0.0727919	0.079576	0.0926279	0.117836	0.0817678	0.114926	0.084554	0.0835406
LOI	28.071	31.4281	27.9084	27.8753	29.086	29.6008	24.7513	30.5861	28.9917	24.3255	21.4055	22.4882	27.8556	12.9667	16.6514	13.1239	17.5688	18.0969	29.045	28.1692	21.657	21.1938	19.6872	39.6135	37.1159	39.4385	39.9674	40.9292	37.511	39.7023	32.0055	29.1506	37.1878	35.7512	31.6687	31.2663	27.3935	27.8655	31.8447	30.8035	29.1412	31.2725	30.3097	33.3357	28.5292	28.6978	29.9089	26.0706	27.9704
La (ppm)	10.2981	13.4054	13.5474	11.9394	10.555	10.2154	12.1698	11.3298	10.0023	17.1685	15.7036	18.312	13.6198	17.076	15.236	17.9788	18.571	14.0786	15.742	11.683	19.8724	16.1644	6.88025	7.55366	8.91462	9.32333	6.92256	9.82812	8.60196	19.5883	24.6116	11.1525	15.3195	20.5483	6.87029	23.9759	25.5615	21.3872	23.2113	22.105	18.684	21.246	19.2058	23.8722	20.2454	19.5979	22.0598	21.809	21.643
Ce	20.5109	27.4774	27.9535	23.7568	20.8926	19.8567	24.8245	21.9307	19.6941	33.1376	30.6645	37.3997	27.3606	33.2573	29.3403	33.7364	34.5855	23.6712	29.9616	22.4569	38.7967	33.331	10.7928	13.8699	12.2737	14.8226	10.3565	15.3195	12.1603	41.2229	53.9931	19.2263	24.8485	37.4892	13.1781	45.3027	49.2524	39.6542	44.3143	42.6976	34.8749	38.7719	33.7915	42.886	35.7711	33.8425	39.3922	41.1074	40.237
Pr	2.68049	3.60192	3.38703	3.16447	2.83448	2.63664	3.16999	2.95915	2.71159	4.41259	3.99138	5.16741	3.46149	4.66849	4.1771	4.86889	5.02235	3.80737	4.33237	3.17994	5.36327	4.48312	1.80326	1.96063	2.36272	2.3701	1.71701	2.72254	2.24063	5.45452	6.82015	2.75823	3.7064	5.27335	1.72878	6.08162	6.57829	5.24609	5.91184	5.57802	4.68216	5.43704	4.87518	6.16773	5.23151	5.10944	5.94475	5.74295	5.67843
Nd	10.2417	13.4952	12.3847	11.896	10.5951	9.90035	11.791	11.3143	10.5167	16.7175	14.981	19.2846	13.0614	17.9835	16.2922	18.6843	19.3512	14.6703	16.5932	12.2056	20.0873	17.0553	7.11976	7.56351	9.1683	9.01996	6.58603	10.5159	8.73153	20.4058	25.3517	9.97392	14.1379	19.1678	6.24846	21.6109	23.8226	18.7203	21.3032	20.0612	16.9788	19.7564	17.9902	22.9491	19.4006	19.2322	22.3965	21.2606	21.2039
Sm	2.16432	2.80628	2.70721	2.47072	2.25385	2.05366	2.58304	2.37094	2.23966	3.41963	3.21001	4.14547	2.80414	3.93679	3.58081	4.08951	4.373	3.2626	3.63399	2.66367	4.29791	3.70966	1.54615	1.5708	2.0385	1.91945	1.3816	2.19861	1.8069	4.32178	5.16947	2.05768	2.8131	3.80349	1.22968	4.24937	4.64496	3.63583	4.1879	3.87562	3.34693	3.94338	3.50255	4.55787	3.85578	3.75747	4.41477	4.13475	4.13628
Eu	0.495395	0.639886	0.62595	0.593433	0.519798	0.500385	0.62698	0.556196	0.532014	0.785703	0.745498	0.977184	0.668034	0.937422	0.867835	0.976756	1.06	0.788733	0.851714	0.623955	0.988613	0.872556	0.377857	0.372711	0.472262	0.417388	0.321502	0.511717	0.412502	0.984335	1.15552	0.456909	0.646552	0.834012	0.267835	0.896353	0.997736	0.793329	0.894692	0.84169	0.756181	0.865733	0.817713	1.05602	0.893171	0.935621	1.00485	0.869415	0.884878
Gd	2.02615	2.55078	2.5263	2.28778	2.10666	1.96249	2.24733	2.27201	1.97901	3.25908	3.08092	3.98113	2.70975	3.82384	3.63926	4.08464	4.39456	3.37833	3.44647	2.54075	4.115	3.42973	1.60912	1.56314	2.06576	1.86636	1.38939	2.20759	1.73254	3.88289	4.65626	1.90498	2.74845	3.42502	1.11833	3.68065	4.04251	3.27666	3.72081	3.37811	3.02411	3.41359	3.22776	4.03521	3.45765	3.53249	4.05668	3.57012	3.55362
Tb	0.301118	0.379083	0.367783	0.342718	0.312359	0.291959	0.322641	0.337957	0.284116	0.4682	0.466304	0.6026	0.410554	0.590339	0.546819	0.613446	0.672966	0.505466	0.522468	0.386819	0.606695	0.519863	0.243892	0.231436	0.306466	0.293937	0.206845	0.313022	0.262686	0.586135	0.697019	0.277039	0.397963	0.499283	0.162397	0.525041	0.584866	0.48541	0.550165	0.49421	0.443176	0.506465	0.474849	0.602193	0.497084	0.495395	0.591686	0.528583	0.533224
Dy	1.84886	2.28057	2.15331	2.07903	1.83053	1.73602	1.90545	2.024	1.70248	2.88261	2.85795	3.70183	2.5281	3.57135	3.40221	3.72082	4.15408	3.09598	3.15954	2.30999	3.65831	3.12564	1.42925	1.41892	1.8697	1.71404	1.24461	1.84887	1.55668	3.39953	4.05149	1.68805	2.41218	2.9395	0.934792	3.08782	3.40164	2.80899	3.19695	2.91262	2.65184	2.98023	2.80689	3.46648	2.85372	2.83552	3.43326	3.06415	3.11078
Ho	0.3784	0.449247	0.424338	0.42277	0.378243	0.341707	0.374163	0.398994	0.339259	0.584375	0.595785	0.735695	0.511862	0.725039	0.700986	0.747886	0.845601	0.622063	0.627351	0.448187	0.726368	0.615165	0.291885	0.283234	0.359492	0.346793	0.246748	0.359711	0.304894	0.653878	0.7663	0.334872	0.483589	0.563067	0.179533	0.592234	0.646947	0.545793	0.609311	0.551704	0.51291	0.567505	0.545831	0.684467	0.548311	0.547989	0.680396	0.588651	0.597321
Er	1.11153	1.32877	1.2462	1.21036	1.07779	1.02531	1.05269	1.1835	0.960114	1.71458	1.70967	2.15514	1.48557	2.11228	2.05777	2.47934	2.49819	1.81988	1.81719	1.3021	2.09792	1.78297	0.830977	0.823847	1.01703	0.999833	0.70911	0.973276	0.859285	1.80383	2.11118	0.967166	1.36605	1.59177	0.510952	1.6145	1.79387	1.57226	1.71979	1.56302	1.44983	1.58716	1.5499	1.85554	1.51856	1.51986	1.86336	1.66207	1.66478
Tm	0.164237	0.189529	0.1752	0.176415	0.156448	0.144305	0.153414	0.169457	0.132617	0.246978	0.249539	0.311572	0.211895	0.30505	0.302057	0.322095	0.355069	0.259439	0.267781	0.188586	0.300389	0.259034	0.119337	0.11922	0.144448	0.14104	0.0989567	0.133306	0.1163	0.25375	0.297574	0.137076	0.189322	0.222318	0.0709279	0.228225	0.253287	0.221522	0.247424	0.222034	0.206201	0.226522	0.21899	0.262361	0.212232	0.212693	0.26404	0.236001	0.233193
Yb	1.07459	1.26381	1.14663	1.1435	1.00928	0.959011	0.957716	1.09205	0.873948	1.62473	1.62919	2.09423	1.41934	1.99072	1.98322	2.13926	2.30041	1.70246	1.72285	1.23598	1.99256	1.68347	0.7783	0.803448	0.906081	0.916571	0.639191	0.866637	0.775156	1.59603	1.88787	0.912768	1.20173	1.41207	0.465219	1.45389	1.61606	1.43207	1.5749	1.39387	1.35068	1.44149	1.40968	1.68772	1.37071	1.32502	1.6563	1.50927	1.50164
Lu	0.162746	0.187973	0.168534	0.170257	0.15216	0.147552	0.140542	0.170421	0.132845	0.247164	0.243042	0.3169	0.218431	0.303766	0.301641	0.316803	0.355618	0.259956	0.263423	0.180897	0.294837	0.251465	0.111481	0.119506	0.134867	0.133801	0.0946303	0.127023	0.110775	0.235811	0.274668	0.137629	0.179329	0.207274	0.0684056	0.213391	0.242406	0.215532	0.236381	0.209794	0.201023	0.212705	0.205065	0.245998	0.20014	0.1948	0.246328	0.217505	0.213323
Y	10.5909	12.0402	11.23	11.2758	10.1065	9.48527	10.5378	11.1102	9.49119	16.3409	16.1401	18.5409	13.2239	18.9929	19.0247	19.8992	22.3475	17.0704	16.5204	11.7017	18.1689	15.8718	8.07397	7.51667	10.255	9.46354	7.26071	9.54679	8.45101	16.3795	18.8403	9.08423	13.5818	14.5482	4.64069	14.4847	15.6584	13.7387	15.4586	13.9344	13.1623	14.2958	14.3831	17.2877	13.8696	13.5192	17.0853	13.6214	14.3597
ΣREY (ppm)	64.0493	82.0961	80.0442	72.9295	64.7808	61.2568	72.8571	69.2196	61.5919	103.01	96.2685	117.726	83.6949	110.275	101.453	114.658	120.887	88.9927	99.4624	73.1081	121.367	103.155	42.0083	45.7706	52.289	53.7488	39.1754	57.4727	48.1231	120.769	150.684	61.0693	84.0323	112.525	37.6744	127.997	139.097	113.734	127.137	119.819	102.325	115.252	105.005	131.616	109.925	106.658	125.09	119.922	119.551
ΣLREE	45.8954	60.7862	59.98	53.2274	47.1311	44.6628	54.5383	49.9049	45.1644	74.8557	68.5505	84.3093	60.3074	76.922	68.6263	79.358	81.9031	59.4901	70.2632	52.1892	88.4176	74.7434	28.1422	32.5185	34.7579	37.4555	26.9637	40.5847	33.5413	90.9932	115.946	45.1686	60.8254	86.2821	29.2553	101.22	109.86	88.6436	98.9285	94.3174	78.5668	89.1548	79.3652	100.433	84.5043	81.5395	94.2081	94.0547	92.8986
ΣHREE	7.56301	9.26965	8.83424	8.42626	7.54326	7.10874	7.78093	8.20458	6.9364	11.8134	11.5779	14.8763	10.1635	14.3598	13.8018	15.4011	16.6365	12.4323	12.6788	9.21727	14.7807	12.5399	5.7921	5.73546	7.27611	6.82976	4.95098	7.34115	6.13081	13.3962	15.8979	6.81649	9.62517	11.6943	3.77839	12.2921	13.5793	11.3516	12.7504	11.5671	10.596	11.8014	11.2567	13.896	11.5516	11.5994	13.7969	12.2458	12.2928
Lithology: foram = foraminiferal, nanno = nannofossil, rad = radiolarian, diat = diatom. Fe2O3* : total iron as Fe2O3. b.d.l.: below detection limit.
[truncated: 31 more columns]

## Sheet: Site 236
Supplementary Data S2. Major and rare-earth element contents and assigned age data of the Indian Ocean DSDP/ODP samples. Compositional data are compiled from refs. 3 and 4.
Site/Hole	236	236	236	236	236	236	236	236	236	236	236	236	236	236	236	236	236	236	236	236	236	236	236	236	236	236	236	236	236	236	236	236	236	236	236	236	236	236	236	236	236	236	236	236	236	236	236	236	236
Core-Sec.	1-1	1-2	1-3	1-4	2-1	2-1	3-1	3-2	3-3	4-1	4-4	4-5	5-1	5-3	5-4	6-1	6-2	6-4	7-1	7-5	8-2	8-6	9-4	10-1	10-5	11-2	12-4	13-2	13-6	14-3	15-1	20-2	20-3	20-5	21-1	21-4	21-6	22-2	22-4	23-1	23-2	23-4	23-6	24-2	24-3	24-4	25-1	25-6	26-2
Interval (cm)	2-6	50-52	99-102	138-140	100-102	144-146	101-103	146-148	100-102	101-103	45-47	99-101	146-148	98-100	99-101	49-51	144-146	147-149	30-32	14-16	98-100	82-84	16-18	119-121	104-106	144-146	86-88	20-22	4-6	88-90	22-24	13-15	140-142	137-139	144-146	85-87	47-49	24-26	51-53	19-21	54-56	83-85	147-149	139-141	8-10	69-71	79-81	49-51	59-61
Depth (mbsf)	0.04	2.01	4.005	5.89	7.51	7.95	17.02	18.97	20.01	26.52	30.46	32.5	36.47	38.99	40.5	45	47.45	50.48	54.31	60.15	65.99	71.83	77.67	83.7	89.55	94.95	106.87	112.71	118.55	124.39	130.23	179.14	181.91	184.88	188.45	192.36	194.98	198.25	201.52	206.2	208.05	211.34	214.98	218.4	218.59	220.7	225.8	233	236.6
Age (Ma)	0.00468447	0.235394	0.469032	0.689788	0.879508	0.931038	1.99324	2.6039	2.88537	3.97867	4.29236	4.45479	4.77087	4.97151	5.09174	5.28161	5.37713	5.49527	5.6446	5.87229	6.09999	6.32768	6.55538	6.79048	7.01857	7.22911	7.69386	7.92155	8.14925	8.58559	9.35967	23.1359	24.082	25.0964	26.3157	27.0332	27.2463	27.5123	27.7784	28.1591	28.3096	28.5772	28.8733	29.1515	29.167	29.3386	29.7535	30.7555	31.4078
Lithology	nanno ooze	nanno ooze	nanno ooze	nanno ooze	nanno ooze	nanno ooze	nanno ooze	nanno ooze	nanno ooze	nanno ooze	nanno ooze	nanno ooze	nanno foram ooze	nanno foram ooze	nanno foram ooze	nanno foram ooze	nanno ooze	nanno foram ooze	nanno ooze	nanno ooze	nanno ooze	nanno ooze	nanno-rich foram ooze	nanno ooze	foram ooze	nanno ooze	foram nanno ooze	nanno ooze	nanno ooze	nanno ooze	nanno ooze	clay with nanno	nanno ooze	nanno ooze	nanno ooze	nanno ooze	nanno ooze	nanno chalk	nanno chalk	nanno chalk	nanno chalk	nanno chalk	nanno chalk	nanno chalk	nanno chalk	nanno chalk	nanno chalk	nanno chalk	nanno chalk
SiO2 (wt.%)	14.6029	13.6	17.1006	14.3132	9.95718	22.7987	6.03542	10.8994	16.818	10.3922	20.1097	16.3512	23.4803	8.69713	19.5911	11.9117	26.2558	2.21804	24.7094	33.7851	28.0325	15.067	5.38151	7.46761	5.81538	26.685	5.44363	26.464	17.316	22.2395	36.2038	28.9375	3.94491	8.9814	15.118	19.2518	17.3631	13.5974	8.14013	22.0495	18.4301	9.63327	8.49638	8.93392	5.52822	7.28731	6.00418	5.96724	3.3767
TiO2	0.198963	0.171147	0.23766	0.194474	0.155013	0.367324	0.104877	0.191947	0.293478	0.185564	0.361054	0.300184	0.467299	0.160421	0.357865	0.235038	0.554811	0.0492269	0.475194	0.708594	0.548961	0.307678	0.104087	0.141782	0.0909124	0.518937	0.0496362	0.510284	0.324502	0.411545	0.692642	0.440734	0.0339681	0.10608	0.166035	0.220498	0.201851	0.154189	0.0187507	0.233638	0.195892	0.0931686	0.0721244	0.0901824	0.0556277	0.0658331	0.0266209	0.0126889	0.0278456
Al2O3	3.75909	3.34174	4.49948	3.70623	2.82294	6.76887	1.69503	3.27166	5.11032	3.08219	6.09584	4.90432	7.29198	2.64876	5.90205	3.62489	7.94771	0.760471	7.33974	10.1757	8.23293	4.51919	1.49581	2.1742	1.32335	7.54267	0.769653	7.04726	4.61558	6.30571	10.346	7.55523	0.697786	2.08084	3.15152	4.06421	4.53772	2.9252	0.4465	4.90101	4.03499	1.87547	1.60998	1.92077	1.20507	1.55212	0.633116	0.318376	0.712051
Fe2O3 *	1.93599	1.68961	2.3721	1.9223	1.45567	3.41789	0.927489	1.71958	2.63475	1.68833	3.1789	2.73174	3.96283	1.45525	3.36694	2.00862	4.52903	0.420409	4.07922	5.54225	4.63181	2.58305	0.897601	1.19674	0.989199	4.10794	0.550086	4.00288	2.65274	3.30143	6.36786	5.81246	0.287865	1.15009	1.85531	2.41374	2.00672	1.8277	0.19864	2.69323	2.25504	1.06297	0.798137	1.11381	0.556277	0.762715	0.300354	0.109586	0.360288
MnO	0.112891	0.131796	0.111122	0.125286	0.155619	0.117434	0.145305	0.119814	0.0989178	0.146018	0.0943355	0.112487	0.0870875	0.145947	0.114735	0.159777	0.0680839	0.102981	0.101623	0.0473431	0.0531967	0.0926979	0.100578	0.0937206	0.120414	0.0561013	0.0881773	0.0627931	0.128614	0.328539	0.187243	0.323454	0.09845	0.121662	0.167921	0.183314	0.122553	0.139146	0.069143	0.111769	0.110637	0.101033	0.085238	0.0714432	0.0895899	0.0581229	0.0561355	0.0611374	0.0909243
MgO	1.40521	1.12932	1.42981	1.31644	1.08085	2.39307	1.26497	1.38459	1.71174	1.68468	2.23487	2.13072	2.59776	1.47153	2.30017	1.50955	2.52128	1.09827	2.51194	3.10602	2.8608	1.71656	1.1625	1.27664	0.897685	2.33116	0.846151	2.29736	1.56117	1.98867	3.15378	2.03335	0.545217	0.595124	1.40815	1.68244	1.60236	0.873108	0.422476	1.6321	1.30616	0.670935	0.540039	0.634205	0.378854	0.479811	0.375008	0.368555	0.386428
CaO	38.9256	41.5444	37.3358	39.9383	44.4434	29.5675	48.066	42.8177	37.7342	43.0764	34.0463	37.1058	29.7046	45.2865	34.004	42.4012	27.8565	51.0523	29.4978	20.1992	26.4218	39.7766	48.5915	46.7666	49.4094	28.7748	49.8961	29.4911	38.4852	33.6497	18.3459	26.0974	51.5498	46.5114	40.854	36.6033	38.9816	42.1825	49.0359	34.3023	38.2673	46.3774	47.465	46.0381	50.2107	48.5297	50.2025	50.5624	51.7507
Na2O	0.0293143	0.039976	0.204902	0.0623315	0.0435975	1.07739	0.043943	0.0672426	0.339334	0.0571902	0.614877	0.614757	1.19515	0.13871	0.94247	0.0962361	1.46525	0.0831766	1.2982	2.0148	1.31884	0.302419	0.0485348	0.050465	0.0999434	1.09988	0.0408769	1.13388	0.341651	0.72125	1.84466	1.3603	0.0333924	0.0239728	0.0503136	0.343142	0.101581	0.361027	0.0457047	0.412064	0.212162	0.0199647	0.033976	0.0339648	0.0304489	0.0332131	0.034723	0.0513324	0.0358014
K2O	-0.00124742	0.00437237	0.02762	0.00311657	0.00423864	0.174786	0.00585906	0.00611297	0.0602678	0.0091261	0.149308	0.285142	0.872999	0.0578964	0.510163	0.0191238	0.5664	0.0113165	0.895282	1.2868	0.768397	0.0979574	0.00701708	0.013217	0.0493697	1.00023	0.00233582	0.453265	0.0877211	0.20368	1.36386	0.868022	-0.00172719	-0.00119864	0.00943379	0.0456653	0.0150733	0.0532765	-0.000585958	0.0720439	0.0423023	b.d.l.	b.d.l.	b.d.l.	-0.00409888	b.d.l.	b.d.l.	b.d.l.	b.d.l.
P2O5	0.136592	0.121177	0.133604	0.11469	0.115049	0.125628	0.149406	0.109422	0.124466	0.139325	0.119446	0.126221	0.156474	0.116396	0.150932	0.131399	0.153551	0.0961906	0.181776	0.168417	0.182494	0.161728	0.112273	0.111143	0.159548	0.179376	0.122047	0.164561	0.14906	0.139507	0.192797	0.265187	0.19287	0.0970898	0.18616	0.219193	0.113378	0.162337	0.106058	0.213439	0.184828	0.125233	0.102524	0.12239	0.080221	0.0990462	0.119216	0.0813243	0.0664884
LOI	38.8947	38.2265	36.5473	38.3037	39.7665	33.1914	41.5617	39.4126	35.0746	39.539	32.9954	35.3374	30.1835	39.8215	32.7596	37.9024	28.0817	44.1076	28.9099	22.9658	26.9483	35.3751	42.0986	40.7079	41.0448	27.7039	42.1913	28.3726	34.3378	30.7104	21.3014	26.3063	42.6175	40.3336	37.0332	34.9726	34.9541	37.7241	41.5173	33.3789	34.9606	40.049	40.8019	41.0482	41.869	41.1381	42.2551	42.4726	43.1996
La (ppm)	14.1528	16.4078	17.3429	13.161	9.944	20.5681	7.94602	12.0258	17.2325	11.4897	19.6809	15.583	24.3011	12.4616	22.5126	13.8268	25.6178	4.34588	24.1451	28.8614	26.9792	15.6861	5.70084	7.98681	6.97833	24.2951	5.73326	23.7155	19.3081	23.9686	33.4559	38.5691	11.8682	13.9611	20.3539	23.5181	15.8783	18.0062	7.51771	24.8149	21.9426	14.7282	11.1266	11.3936	8.467	9.96288	8.91596	5.51323	7.56989
Ce	21.4214	24.3287	27.1271	20.3874	15.7164	36.3445	10.1652	19.0965	28.3668	19.557	39.0452	29.5472	55.4052	22.4242	44.64	26.3981	55.1136	5.75209	46.4088	58.5626	48.9853	28.8147	9.13451	13.008	9.10323	48.3457	6.53994	44.6072	34.2156	41.3015	64.0421	71.0296	8.44901	21.6968	29.876	36.1897	28.7155	26.5837	4.58056	42.0579	35.9009	18.6053	12.8075	13.0634	8.06745	9.78349	6.22541	2.68851	6.36909
Pr	4.06084	4.28187	5.02531	3.55463	2.58354	5.99978	2.12933	3.3826	4.89902	3.25195	5.48582	4.45651	6.85275	3.39193	6.43225	3.54052	7.13678	1.18004	7.293	8.6255	8.24815	4.56397	1.59552	2.18963	1.95192	7.44083	1.40929	7.15728	5.41822	6.82784	10.0555	11.5731	3.01791	4.22835	5.75552	7.0058	5.24889	4.99931	1.90908	7.42657	6.43369	3.90122	2.92921	3.23459	2.16648	2.62866	2.05039	1.24722	1.77063
Nd	15.9285	16.6507	19.6275	13.7966	9.89349	23.3042	8.46671	13.0291	18.9357	12.4497	20.576	16.8758	25.5074	13.1044	24.2018	13.2975	26.3375	4.62508	27.7149	32.4554	31.5475	17.0724	6.206	8.46491	7.65369	28.1643	5.52354	27.4199	20.6774	25.8797	38.2346	44.9528	12.3198	16.5628	22.742	27.1033	20.427	19.5105	7.70181	28.8583	25.5543	15.5945	11.63	13.1059	8.71374	10.4589	8.43893	5.14618	7.2386
Sm	3.49157	3.70034	4.3276	3.04871	2.23104	5.07197	1.84043	2.87828	4.0495	2.60972	4.47798	3.58712	5.48129	2.78314	5.31724	2.87794	5.53037	1.02042	6.03197	6.87118	6.8364	3.616	1.3472	1.78223	1.68009	6.15498	1.14737	5.85579	4.40238	5.60665	8.39292	9.62188	2.59885	3.58592	4.96188	5.97859	4.53822	4.24331	1.62769	6.39599	5.55231	3.30903	2.465	2.8766	1.8789	2.27606	1.78802	1.10169	1.49995
Eu	0.839209	0.861765	1.0507	0.711262	0.523302	1.20856	0.467813	0.689561	0.965225	0.62871	0.991797	0.833171	1.25135	0.671503	1.19163	0.632743	1.25364	0.25258	1.4083	1.59325	1.61726	0.839598	0.312014	0.423524	0.402211	1.42081	0.28255	1.38058	1.05408	1.31806	1.94927	2.16212	0.607668	0.791747	1.07565	1.32088	0.977816	1.01313	0.458062	1.51962	1.36559	0.852258	0.58532	0.676651	0.440418	0.5374	0.441401	0.278477	0.368078
Gd	3.6532	3.84268	4.42128	3.11523	2.3233	5.09596	2.04848	2.93996	4.08273	2.6931	4.27615	3.56445	5.14754	2.90677	5.05008	2.79527	5.1725	1.11968	5.7924	6.38231	6.59935	3.50437	1.3727	1.77049	1.80829	5.84592	1.31978	5.5766	4.39315	5.48583	7.90172	9.31886	2.83957	3.40096	4.8129	5.69766	4.14971	4.17042	1.83601	6.37192	5.54623	3.52478	2.54994	2.95063	1.95672	2.33432	2.0751	1.28272	1.67381
Tb	0.53877	0.587674	0.666667	0.471842	0.336764	0.755592	0.305138	0.442324	0.60613	0.410499	0.645305	0.529342	0.777543	0.447472	0.781253	0.418779	0.785185	0.175536	0.870266	0.959944	0.966324	0.516948	0.202407	0.26599	0.274448	0.872714	0.198462	0.834088	0.667739	0.814083	1.16422	1.40872	0.426348	0.51595	0.725069	0.858124	0.621909	0.630827	0.264514	0.942306	0.821493	0.520644	0.378155	0.437494	0.28764	0.346566	0.304435	0.188773	0.247162
Dy	3.36473	3.55286	4.10331	2.88158	2.1794	4.58457	1.8816	2.64277	3.66443	2.40849	3.81488	3.13915	4.5692	2.74923	4.48349	2.56056	4.57318	1.09428	5.02518	5.45411	5.61004	3.0101	1.23307	1.57197	1.67315	5.04294	1.23603	4.81946	3.91545	4.8153	6.66425	8.24444	2.64824	2.92789	4.39854	5.14202	3.57579	3.72633	1.61846	5.42288	4.7215	3.09482	2.26299	2.54954	1.71909	2.10561	1.91181	1.18376	1.52182
Ho	0.674863	0.723896	0.81232	0.581811	0.447119	0.907306	0.398892	0.528449	0.738198	0.4746	0.741028	0.620066	0.888843	0.568438	0.87668	0.52699	0.877471	0.222274	0.978599	1.01531	1.06206	0.582903	0.244098	0.30469	0.348391	0.95971	0.259307	0.90592	0.782029	0.932162	1.2685	1.61635	0.565836	0.568496	0.873061	1.01395	0.69242	0.75947	0.336742	1.06897	0.951284	0.613514	0.457305	0.509584	0.359604	0.427622	0.410251	0.242341	0.315907
Er	1.91719	2.1091	2.31387	1.66611	1.27412	2.57526	1.14107	1.49562	2.0963	1.37035	1.99311	1.73835	2.45812	1.68218	2.41812	1.48427	2.41303	0.630026	2.64048	2.70594	2.85625	1.60635	0.678932	0.881659	0.96357	2.57983	0.737377	2.46685	2.18864	2.54087	3.49018	4.52133	1.62718	1.59862	2.48274	2.89172	1.8936	2.19159	0.976766	3.01578	2.66516	1.75264	1.30841	1.42938	0.989909	1.1819	1.18535	0.717505	0.884309
Tm	0.262289	0.295919	0.319742	0.231722	0.18137	0.35787	0.160441	0.212711	0.289729	0.190686	0.280124	0.246336	0.339568	0.242228	0.340108	0.213524	0.342924	0.0892391	0.367294	0.377596	0.383568	0.224081	0.0926958	0.117557	0.136989	0.353898	0.101678	0.339835	0.307955	0.363113	0.486134	0.62271	0.23086	0.219863	0.350711	0.409165	0.261248	0.312812	0.132355	0.413122	0.359809	0.246459	0.182306	0.193137	0.13908	0.166683	0.169544	0.0960438	0.125749
Yb	1.68323	1.87585	2.05485	1.50399	1.17152	2.25356	1.01108	1.33893	1.82813	1.19327	1.75282	1.53742	2.13548	1.52104	2.11949	1.38541	2.14752	0.566184	2.31138	2.37085	2.38946	1.40577	0.589385	0.754844	0.841617	2.21018	0.633459	2.15777	1.98527	2.28717	3.04623	3.90263	1.41655	1.44045	2.26064	2.56115	1.60849	1.99338	0.816287	2.61476	2.31803	1.58409	1.17115	1.17302	0.874036	1.05902	1.03444	0.599889	0.795241
Lu	0.253201	0.283072	0.309144	0.221419	0.172695	0.339482	0.159903	0.196388	0.277446	0.181541	0.250788	0.225324	0.316653	0.22824	0.308363	0.203565	0.310527	0.0874906	0.342903	0.338966	0.351616	0.206709	0.085743	0.109493	0.126443	0.315906	0.0923165	0.314692	0.293169	0.329619	0.449531	0.554509	0.216336	0.21151	0.325695	0.38088	0.237367	0.297464	0.125965	0.387311	0.3383	0.243128	0.174404	0.175758	0.133535	0.155551	0.15579	0.0871974	0.120266
Y	19.0199	21.6655	22.785	16.7114	12.9905	24.0161	12.7621	15.6283	21.4536	14.7441	18.969	17.6756	22.3771	17.6814	22.7867	15.3577	21.7797	7.44602	25.8231	24.672	27.0722	15.7855	7.13686	9.09734	10.965	24.0885	9.15042	22.6003	21.6999	25.9072	34.5069	45.4374	20.7066	16.6641	26.9725	30.2824	19.0521	24.1637	12.0023	30.1987	27.6178	17.5062	14.0181	15.1497	10.9833	13.1311	14.1505	9.17889	10.6337
ΣREY (ppm)	91.2617	101.168	112.287	82.0446	61.9686	133.383	50.8841	76.5273	109.485	73.6534	122.981	100.159	157.809	82.8638	143.46	85.5198	159.392	28.6068	157.154	181.246	171.505	97.4354	35.932	48.7291	44.9074	158.091	34.3648	150.152	121.309	148.378	215.108	253.535	69.5389	88.3745	127.967	150.353	107.878	112.602	41.9043	161.509	142.089	86.0767	64.0464	68.919	47.1769	56.5558	49.2573	29.5524	41.1343
ΣLREE	59.0552	65.3694	73.4504	53.9482	40.3685	91.2886	30.5476	50.4123	73.4835	49.358	89.2659	70.0496	117.548	54.1653	103.104	59.9409	119.736	16.9235	111.594	135.376	122.597	69.7532	23.9841	33.4316	27.3673	114.401	20.3534	108.756	84.0217	103.584	154.181	175.746	38.2537	60.035	83.6894	99.7955	74.8079	73.343	23.3368	109.554	95.3839	56.1382	40.9583	43.6741	29.2936	35.11	27.4187	15.6968	24.4482
ΣHREE	13.1867	14.1328	16.0519	11.385	8.60959	18.0782	7.57442	10.4867	14.5483	9.55124	14.746	12.4336	17.8843	11.0171	17.5692	10.2211	17.876	4.23729	19.7368	21.1983	21.8359	11.8968	4.81104	6.20022	6.5751	19.6019	4.86097	18.7958	15.5875	18.8862	26.42	32.3517	10.5786	11.6755	17.305	20.2756	14.0183	15.0954	6.56516	21.7567	19.0874	12.4323	9.06998	10.0952	6.90004	8.31468	7.68813	4.6767	6.05235
Lithology: foram = foraminiferal, nanno = nannofossil, rad = radiolarian, diat = diatom. Fe2O3* : total iron as Fe2O3. b.d.l.: below detection limit.
[truncated: 34 more columns]

## Sheet: Site 238
Supplementary Data S2. Major and rare-earth element contents and assigned age data of the Indian Ocean DSDP/ODP samples. Compositional data are compiled from refs. 3 and 4.
Site/Hole	238	238	238	238	238	238	238	238	238	238	238	238	238	238	238	238	238	238	238	238	238	238	238	238	238	238	238	238	238	238	238	238	238	238	238	238	238	238	238	238	238	238	238	238	238	238	238	238	238
Core-Sec.	1-1	1-2	1-3	1-4	1-6	2-1	2-2	2-2	2-4	2-5	2-6	2-6	3-2	3-3	3-3	3-4	3-6	3-6	4-1	4-2	4-4	4-5	4-6	5-2	5-3	5-4	6-2	6-3	6-4	8-3	10-4	12-2	13-5	15-3	16-5	17-5	18-6	19-6	20-6	21-6	23-1	25-1	26-1	27-1	28-1	28-2	30-2	32-1	32-5
Interval (cm)	0-3	45-47	105-107	145-147	50-52	100-102	54-56	144-146	48-50	96-98	50-52	137-139	54-56	49-51	99-101	147-149	49-51	147-149	99-101	148-150	48-50	99-101	137-139	49-51	101-103	147-149	47-50	97-99	140-142	144-146	146-148	63-65	135-138	41-43	108-110	141-143	25-27	59-61	92-94	126-128	11-13	26-28	64-67	129-131	127-129	11-13	147-149	14-16	35-37
Depth (mbsf)	0.015	1.96	4.06	5.96	8.01	10.51	11.55	12.45	14.49	16.47	17.51	18.38	21.05	22.5	23	24.98	27	27.98	29.5	31.49	33.49	35.5	37.38	40	42.02	43.98	45.985	47.98	49.91	67.45	87.97	103.14	117.865	132.92	146.09	155.92	165.76	175.6	185.43	195.27	205.62	224.77	234.655	244.8	254.28	254.62	274.98	291.15	297.36
Age (Ma)	0.00132308	0.172882	0.358113	0.525703	0.706523	0.927036	1.01877	1.09815	1.27809	1.45274	1.54447	1.62121	1.85672	1.98462	2.02872	2.20336	2.38154	2.46798	2.58452	2.62048	2.65662	2.69294	2.72691	2.77426	2.81076	2.84618	2.88241	2.91846	2.95333	3.27029	3.64109	4.08147	4.55311	5.03531	5.46318	5.7958	6.12875	6.4617	6.79431	7.12727	7.47747	8.12544	8.45992	8.80319	9.12396	9.13547	10.1148	11.2018	11.6192
Lithology	foram-rich nanno ooze	foram-rich nanno ooze	foram-rich nanno ooze	foram-rich nanno ooze	foram-rich nanno ooze	foram-rich nanno ooze	foram-rich nanno ooze	foram-rich nanno ooze	foram-rich nanno ooze	foram-rich nanno ooze	foram-rich nanno ooze	foram-rich nanno ooze	nanno ooze	nanno ooze	nanno ooze	nanno ooze	nanno ooze	Fe-oxide-rich nanno ooze	foram rich nanno ooze	foram rich nanno ooze	foram rich nanno ooze	foram rich nanno ooze	foram rich nanno ooze	foram rich nanno ooze	foram rich nanno ooze	foram rich nanno ooze	nanno ooze	nanno ooze	nanno ooze	foram-rich nanno ooze	foram-rich nanno ooze	nanno ooze	nanno ooze	foram-rich nanno ooze	nanno ooze	nanno ooze	foram-rich nanno ooze	foram-rich nanno ooze	foram-rich nanno ooze	foram-rich nanno ooze	foram-rich nanno ooze	nanno ooze	nanno ooze	nanno ooze	nanno ooze	nanno ooze	nanno ooze	nanno ooze	nanno ooze
SiO2 (wt.%)	0.049688	0.2948	b.d.l.	5.74226	3.9434	7.72005	5.69721	4.6528	1.18435	2.7297	3.28867	4.522	4.89853	5.79175	6.41281	5.65661	4.54631	2.56461	0.3941	1.04062	1.31494	1.75399	1.66956	1.42067	2.78925	2.98183	3.41854	2.82313	3.31382	2.02492	1.87468	2.20642	1.25557	1.05805	b.d.l.	1.37502	1.88343	1.67414	0.802199	1.15155	1.24337	0.283958	0.362926	0.450185	0.0671588	1.5756	1.58937	2.20539	1.26817
TiO2	0.0072578	0.00663714	0.00611421	0.0136815	0.00906137	0.0144994	0.0137103	0.0148305	0.00725909	0.0106673	0.0130211	0.0108291	0.0112882	0.0114236	0.0114689	0.00966165	0.0255922	0.00947848	0.00549651	0.00884691	0.00831541	0.00945997	0.00958547	0.00947111	0.0105801	0.013354	0.0140426	0.0123501	0.011809	0.0105784	0.0105726	0.00669118	0.00721911	0.00775128	0.00494413	0.00833346	0.00781508	0.00837069	0.00835624	0.0066886	0.00721923	0.00664229	0.00713772	0.00722519	0.00555031	0.0100463	0.00949375	0.0129332	0.0134079
Al2O3	0.123383	0.267145	0.118949	0.398475	0.284867	0.363064	0.340473	0.423811	0.184828	0.298683	0.345908	0.3528	0.366303	0.376407	0.380193	0.323381	0.378764	0.247118	0.140161	0.272595	0.294366	0.359479	0.338311	0.280233	0.336893	0.358888	0.381959	0.3851	0.333462	0.35688	0.365032	0.308909	0.238786	0.250256	0.0961359	0.293893	0.320418	0.332037	0.21002	0.234658	0.218243	0.194287	0.176247	0.170626	0.129322	0.332646	0.313852	0.405426	0.343019
Fe2O3 *	0.0753694	0.0746678	0.0655888	0.199523	0.147247	0.889102	0.16281	0.272083	0.0899011	0.158325	0.239475	0.216582	0.20601	0.170782	0.168019	0.15686	0.229192	27.6115	0.070905	0.131598	0.137482	0.188643	2.23736	0.153766	0.149792	0.183617	0.713365	0.193111	0.180508	0.282275	0.196427	0.109847	0.305979	0.0991057	0.0477933	0.15778	0.171373	0.208151	0.172696	0.128755	0.150493	0.114026	0.192169	0.766426	0.0976855	0.31646	0.263591	0.510579	0.375981
MnO	0.0323809	0.0287609	0.0222335	0.0324937	0.0260515	0.0382784	0.0348471	0.0302315	0.0234525	0.0381776	0.0413278	0.0324873	0.0344291	0.0388401	0.0258049	0.0409199	0.0426536	0.473924	0.0192378	0.0331759	0.0432402	0.0339446	0.09078	0.0122567	0.0417636	0.0367234	0.0556088	0.0331208	0.0506098	0.0456539	0.0511935	0.0379167	0.04387	0.0437394	0.0302141	0.0388895	0.0474487	0.0385052	0.0300825	0.0551809	0.0499793	0.0553525	0.0483169	0.0505763	0.0399623	0.0530224	0.0765084	0.104028	0.059777
MgO	0.255139	0.244468	0.219556	0.35686	0.280336	0.330586	0.31648	0.335399	0.31605	0.285209	0.319866	0.331142	0.313249	0.306152	0.305645	0.341568	0.330424	0.370338	0.285269	0.310748	0.302681	0.327204	0.350152	0.301961	0.312392	0.386708	0.337585	0.307069	0.336274	0.33628	0.341104	0.298315	0.32486	0.268527	0.251052	0.278338	0.284692	0.310273	0.315309	0.282036	0.296544	0.289493	0.339316	0.323466	0.213132	0.345483	0.32893	0.344697	0.354751
CaO	55.0481	54.096	54.8879	49.8995	51.4454	48.2864	50.238	50.8602	53.566	52.1618	51.8703	50.911	50.2519	50.0752	49.5432	49.9422	50.8068	35.1794	53.9054	53.1672	53.1039	52.6592	51.4813	52.9563	51.8163	51.317	51.0438	51.9211	51.6046	52.1708	52.3804	52.3757	52.9277	53.3626	54.4288	53.1719	52.8461	52.9373	53.8888	53.5528	53.229	54.1591	53.64	53.5509	54.9198	52.9403	53.0304	52.4434	53.2468
Na2O	0.0697865	0.1073	0.0933807	0.0695479	0.0651286	0.0492979	0.051985	0.0524773	0.0865507	0.077478	0.0735974	0.0815031	0.0581345	0.0542619	0.0561974	0.0807032	0.0773453	0.0649953	0.0901428	0.0939984	0.0859259	0.0934868	0.0772476	0.0846828	0.0907662	0.0868007	0.0735834	0.0724168	0.0601694	0.0768322	0.084024	0.0786213	0.116616	0.0697615	0.0873463	0.0766678	0.0614042	0.0725459	0.0830053	0.0746893	0.088852	0.0841357	0.0856526	0.0750308	0.0677138	0.0658594	0.0876776	0.0629789	0.0469277
K2O	0.00446634	0.011615	0.00222335	-0.00285032	-0.00169901	b.d.l.	b.d.l.	-0.00342243	-0.00111678	0	0	0	-0.00225765	b.d.l.	b.d.l.	-0.00340999	-0.000568715	b.d.l.	0.0010993	-0.00331759	0.0027718	0	0.000563851	-0.000557124	-0.00167054	0.00111283	-0.00449364	-0.00168411	0.000562331	-0.00334053	0.0044516	0.00334559	0.00944037	0.00110733	-0.00219739	0	0.00111644	0	-0.00278541	-0.00278692	b.d.l.	0.00774934	-0.000549055	-0.00222314	-0.00222013	-0.00279065	0.00111691	b.d.l.	-0.00391065
P2O5	0.0357307	0.0315264	0.0277919	0.0547262	0.0521029	0.0539377	0.0485574	0.0667375	0.056956	0.0544592	0.0566134	0.0609849	0.0609565	0.0582602	0.065946	0.0591066	0.077914	0.0494235	0.0626603	0.0541873	0.059871	0.0656633	0.0687898	0.0573838	0.0590259	0.0623185	0.0601024	0.0628735	0.0567954	0.0623566	0.0639918	0.0657966	0.0549763	0.0531516	0.0422998	0.0722233	0.0714521	0.0742201	0.0701924	0.0618695	0.0555325	0.0542454	0.06973	0.0505763	0.0405173	0.0753476	0.0658978	0.10459	0.0910622
LOI	44.2987	44.8371	44.6035	43.2358	43.7481	42.2612	43.101	43.2948	44.4858	44.1855	43.7512	43.4807	43.8015	43.1238	43.0365	43.3924	43.4856	33.4441	45.0255	44.8904	44.6465	44.5089	43.6763	44.7238	44.3949	44.5716	43.9059	44.1914	44.0514	44.6368	44.6282	44.5084	44.7149	44.786	45.0526	44.5269	44.3047	44.3444	44.4221	44.4545	44.6674	44.7511	45.0791	44.5572	44.4214	44.288	44.2332	43.8122	44.204
La (ppm)	3.52466	2.69258	2.84329	5.81644	4.45208	2.68081	5.38971	6.97169	3.42711	4.66987	5.90459	3.9789	5.75503	5.01923	4.87027	4.03055	4.40226	3.73053	4.2649	5.22982	4.7667	4.5315	4.90391	4.43155	4.88044	4.91922	6.62871	6.01911	5.98322	5.72712	4.87644	4.24747	4.18367	4.84083	3.58631	6.10752	6.54039	6.14728	6.25392	5.4389	4.93591	5.09977	5.79603	4.50196	3.62474	6.8277	5.58617	8.54004	8.17682
Ce	1.90583	1.7556	1.94552	4.55918	2.99822	2.20028	3.52369	5.09915	2.55008	3.8591	3.82855	3.08357	4.13728	3.35051	3.85598	3.22058	3.81269	2.68316	2.59214	3.30023	3.2458	3.0935	3.25303	3.35244	3.89438	3.96566	5.01897	4.44929	3.5819	3.3918	2.9154	2.29135	2.07045	2.16859	1.24441	2.66828	2.60205	2.72177	2.36917	1.95973	2.0938	2.00924	2.33727	1.94657	1.47015	3.09211	2.95651	4.7216	4.49511
Pr	0.738335	0.58354	0.612088	1.36076	1.02141	0.648688	1.2102	1.65492	0.796288	1.09793	1.34629	0.953163	1.33255	1.11847	1.1156	0.95584	1.05436	0.855968	0.954196	1.17369	1.08211	1.00517	1.08439	1.01096	1.12313	1.13748	1.58019	1.39601	1.28463	1.26936	1.04783	0.885234	0.862972	0.995026	0.639375	1.24351	1.3253	1.28139	1.31183	1.06998	0.99318	1.06837	1.20265	0.922873	0.719305	1.46416	1.19678	1.89776	1.81188
Nd	3.08483	2.45371	2.47453	5.7315	4.22554	2.67747	4.90978	6.87424	3.38345	4.53422	5.34715	4.06653	5.53937	4.51132	4.5408	4.02964	4.37682	3.51972	3.9969	4.90343	4.47208	4.11753	4.40592	4.18441	4.71757	4.73213	6.53964	5.89269	5.34212	5.17643	4.15174	3.66296	3.50407	4.12671	2.60053	4.93578	5.27274	5.11163	5.16369	4.2682	3.9307	4.27679	4.81532	3.70826	2.81007	5.80478	4.9032	7.49896	7.16613
Sm	0.670221	0.524572	0.551991	1.31202	0.915067	0.58986	1.10704	1.53966	0.75263	1.04437	1.23809	0.894049	1.27826	1.04236	1.0288	0.877611	0.981083	0.778822	0.836348	1.0793	0.956195	0.900197	0.948591	0.933614	1.02626	1.05685	1.47839	1.27131	1.21303	1.10939	0.991272	0.836739	0.794563	0.92099	0.580711	1.11053	1.21395	1.20121	1.15295	0.921497	0.883523	0.966277	1.03268	0.821527	0.602325	1.29595	1.09606	1.64901	1.59322
Eu	0.170137	0.136309	0.13834	0.312014	0.235107	0.14405	0.288956	0.376768	0.190747	0.26118	0.309779	0.221656	0.31206	0.273143	0.263251	0.223972	0.24416	0.203425	0.223777	0.268867	0.245781	0.225832	0.247115	0.238852	0.274422	0.262182	0.361988	0.325389	0.309154	0.305483	0.24901	0.219754	0.207764	0.247985	0.163752	0.293896	0.310718	0.306411	0.278483	0.241234	0.235985	0.252754	0.286102	0.215728	0.157034	0.330342	0.268402	0.427204	0.39643
Gd	0.855339	0.656708	0.670826	1.55167	1.1481	0.714683	1.305	1.84363	0.938891	1.2018	1.4385	1.07264	1.54047	1.21804	1.21831	1.0637	1.16757	0.942167	1.06412	1.31748	1.20976	1.0967	1.18093	1.12766	1.27062	1.24796	1.74834	1.57241	1.47924	1.40362	1.14174	1.00156	1.00679	1.157	0.759454	1.40111	1.47046	1.44609	1.40235	1.17029	1.11915	1.17783	1.31559	1.01713	0.734908	1.5819	1.2862	1.98054	1.80393
Tb	0.129234	0.103081	0.103749	0.232082	0.174388	0.103085	0.19514	0.272347	0.137089	0.184611	0.226105	0.165153	0.225928	0.185173	0.189	0.159117	0.173458	0.136724	0.164707	0.193533	0.174989	0.16534	0.182841	0.174833	0.194856	0.189321	0.262445	0.233474	0.21902	0.210863	0.179805	0.15119	0.149022	0.172996	0.114277	0.211488	0.217337	0.211053	0.208043	0.174832	0.165239	0.178881	0.199867	0.151248	0.114099	0.235024	0.189068	0.292548	0.274294
Dy	0.868067	0.677019	0.705752	1.52721	1.13809	0.683994	1.27579	1.80128	0.92688	1.20138	1.42227	1.05464	1.49273	1.20805	1.23799	1.04546	1.13577	0.936922	1.11982	1.29029	1.18158	1.12904	1.21541	1.15059	1.26113	1.20539	1.69686	1.51303	1.44152	1.41064	1.1303	0.956885	1.02374	1.14201	0.756565	1.37864	1.47671	1.40741	1.34732	1.13577	1.05919	1.14431	1.26296	0.988639	0.75547	1.4862	1.22061	1.86456	1.68639
Ho	0.195255	0.148188	0.160335	0.333427	0.255552	0.148391	0.287091	0.395113	0.210944	0.266044	0.310188	0.236093	0.327849	0.270152	0.278104	0.229799	0.248869	0.19957	0.247411	0.294824	0.266363	0.249334	0.27205	0.254583	0.277269	0.270641	0.368981	0.343677	0.326211	0.310318	0.253434	0.221641	0.224409	0.254703	0.175559	0.314238	0.329216	0.309561	0.304619	0.258776	0.23629	0.253042	0.2764	0.218045	0.160979	0.326706	0.261614	0.404077	0.369034
Er	0.583983	0.455524	0.478331	0.961533	0.765759	0.441669	0.837144	1.19263	0.616155	0.799229	0.927277	0.689233	1.00044	0.81402	0.842896	0.693809	0.736176	0.58052	0.761082	0.902297	0.81107	0.750994	0.80145	0.76748	0.81099	0.829761	1.08498	0.997998	0.94861	0.914935	0.789	0.673164	0.684576	0.778186	0.525647	0.941609	0.971152	0.943724	0.878996	0.765624	0.721325	0.750348	0.801896	0.638916	0.500697	0.95949	0.781138	1.14815	1.05249
Tm	0.0830511	0.064682	0.0675254	0.140008	0.108031	0.0640912	0.123079	0.167677	0.0918959	0.117798	0.136324	0.0975173	0.142732	0.116805	0.122207	0.0982407	0.104801	0.0879203	0.111946	0.128738	0.114552	0.109295	0.120065	0.108678	0.117863	0.115729	0.154031	0.143309	0.131743	0.131317	0.111346	0.0946473	0.0949368	0.111198	0.0769278	0.138645	0.144682	0.129239	0.124954	0.105413	0.102107	0.106614	0.11563	0.0926331	0.0728545	0.131608	0.112723	0.160383	0.152827
Yb	0.543463	0.419178	0.441809	0.896042	0.696133	0.411531	0.800445	1.10374	0.582208	0.733808	0.860029	0.6529	0.938558	0.773346	0.802805	0.662679	0.696601	0.588253	0.700953	0.83052	0.76471	0.688382	0.757653	0.695875	0.773702	0.732869	0.997928	0.912869	0.862976	0.848585	0.720601	0.594111	0.640162	0.700686	0.491108	0.873854	0.903209	0.823362	0.796913	0.675006	0.640497	0.696532	0.708941	0.597359	0.46435	0.842178	0.702339	1.01557	0.946147
Lu	0.0847039	0.0633518	0.0676433	0.136323	0.106588	0.0621943	0.120319	0.16923	0.0905487	0.113816	0.141494	0.100452	0.142137	0.118519	0.120632	0.104983	0.108398	0.0841958	0.106503	0.123523	0.114049	0.106515	0.117273	0.107441	0.120264	0.113863	0.154235	0.140139	0.129889	0.128209	0.108872	0.0903853	0.101043	0.107449	0.0760084	0.135359	0.136623	0.126361	0.119023	0.101911	0.0931231	0.106761	0.106296	0.0886587	0.0709762	0.124722	0.107041	0.146957	0.14384
Y	6.92787	4.96912	5.25599	10.9191	8.74573	5.07726	10.0964	13.7489	6.8754	8.49613	10.538	7.48283	11.0994	9.47861	9.74723	7.88918	8.64351	7.14686	8.85066	10.5774	9.35686	8.47032	9.3558	9.01454	9.70733	9.57081	13.2192	12.3014	11.9634	11.0045	8.95367	7.75327	8.17125	9.22825	6.46403	11.9051	11.9147	10.4769	10.2691	8.95083	8.59867	8.7882	9.42693	7.68034	5.56495	11.2118	9.30796	13.0691	12.2658
ΣREY (ppm)	20.365	15.7032	16.5177	35.7893	26.9858	16.6481	31.4698	43.2109	21.5703	28.5813	33.9747	24.7493	35.2648	29.4978	30.2339	25.2852	27.8865	22.4748	25.9955	31.6139	28.7626	26.6396	28.8464	27.5535	30.4502	30.3499	41.2949	37.5121	35.2166	33.3425	27.6205	23.6804	23.7194	26.9526	18.2547	33.6595	34.8292	32.6434	31.9814	27.238	25.8087	26.8757	29.6846	23.5899	17.8229	35.7146	29.9758	44.8165	42.3344
ΣLREE	9.92387	8.01	8.42742	18.7799	13.6123	8.79712	16.1404	22.1397	10.9096	15.2055	17.6647	12.9762	18.0425	15.0419	15.4115	13.1142	14.6272	11.5682	12.6445	15.6865	14.5229	13.6479	14.5958	13.913	15.6418	15.8113	21.2459	19.0284	17.4049	16.6741	13.9827	11.9238	11.4157	13.0522	8.65133	16.0656	16.9544	16.4633	16.2516	13.6583	12.8371	13.4205	15.184	11.9012	9.22659	18.4847	15.7387	24.3074	23.2432
ΣHREE	3.51323	2.72404	2.83431	6.09031	4.62775	2.77369	5.23297	7.32241	3.78536	4.87967	5.77196	4.29028	6.1229	4.97725	5.0752	4.28176	4.6158	3.7597	4.50032	5.35007	4.88285	4.52143	4.89478	4.62599	5.10112	4.96772	6.82979	6.1823	5.84836	5.66397	4.6841	4.00333	4.13244	4.67222	3.1393	5.68884	5.96011	5.70321	5.46071	4.62886	4.3729	4.66708	5.07369	4.00835	3.03137	6.01818	4.92914	7.43999	6.82538
Lithology: foram = foraminiferal, nanno = nannofossil, rad = radiolarian, diat = diatom. Fe2O3* : total iron as Fe2O3. b.d.l.: below detection limit.
[truncated: 27 more columns]

## Sheet: Site 241
Supplementary Data S2. Major and rare-earth element contents and assigned age data of the Indian Ocean DSDP/ODP samples. Compositional data are compiled from refs. 3 and 4.
Site/Hole	241	241	241	241	241	241	241	241	241	241	241	241	241	241	241	241	241	241	241	241	241	241	241	241	241	241	241	241	241
Core-Sec.	1-1	1-2	1-3	1-5	2-1	2-2	2-4	2-5	2-6	3-1	3-2	3-3	4-3	6-4	8-4	9-2	11-4	12-2	13-4	14-2	15-2	15-4	16-1	16-2	19-2	20-1	21-1	21-2	21-5
Interval (cm)	17-20	102-105	144-146	104-106	46-48	94-96	48-50	101-103	142-144	47-49	143-145	145-147	99-101	12-14	110-112	144-146	37-39	141-143	87-89	144-146	2-4	144-146	145-147	124-126	139-141	130-132	86-88	88-90	110-112
Depth (mbsf)	0.185	2.535	4.45	7.05	9.47	11.45	13.99	16.02	17.93	47.48	49.94	51.46	60	108.63	185.61	211.95	260.88	296.92	327.38	381.95	399.53	403.95	456.46	457.75	532.9	540.31	578.87	580.39	585.11
Age (Ma)	0.0040118	0.0549725	0.0965	0.152882	0.205361	0.248298	0.303379	0.3474	0.388819	1.02962	1.08297	1.11593	1.30112	2.31457	5.30276	6.31831	8.20484	9.66721	12.1698	16.6532	18.0976	18.4698	23.0007	23.112	51.2329	52.0365	56.2183	56.3832	56.895
Lithology	foram, rad & diat-bearing clay-rich nanno ooze	foram, rad & diat-bearing clay-rich nanno ooze	foram, rad & diat-bearing clay-rich nanno ooze	foram, rad & diat-bearing clay-rich nanno ooze	rad, diat & foram-bearing clayey nanno ooze	rad, diat & foram-bearing clayey nanno ooze	rad, diat & foram-bearing clayey nanno ooze	rad, diat & foram-bearing clayey nanno ooze	rad, diat & foram-bearing clayey nanno ooze	foram & clay-bearing nanno ooze	foram & clay-bearing nanno ooze	foram & clay-bearing nanno ooze	foram-bearing clayey nanno ooze	foram-bearing clay-rich nanno ooze	clayey nanno ooze	clayey nanno ooze	clayey nanno ooze	nanno-rich clay	clayey nanno ooze	silty clay	silty clay	clayey nanno ooze	clay-rich nanno ooze	clay-rich nanno ooze	claystone	claystone	claystone	claystone	silty claystone
SiO2 (wt.%)	21.7773	20.3814	22.8552	23.3217	19.0022	21.6709	27.663	20.3684	19.7809	20.5584	27.3092	24.0149	48.007	15.2681	34.2943	36.0391	28.5417	54.4997	35.7963	52.2361	47.7972	47.9897	36.05	41.9097	50.2321	50.7642	52.3554	51.7209	54.0077
TiO2	0.390459	0.336955	0.418623	0.441657	0.316284	0.366585	0.478399	0.34195	0.33749	0.418277	0.617415	0.522126	0.575438	0.271169	0.806034	0.843139	0.277375	1.2491	0.879517	1.32153	1.06435	1.10805	0.879502	0.917761	1.1146	1.2811	1.20109	1.19244	1.19262
Al2O3	6.35453	5.80059	6.86431	7.1297	5.30488	6.12068	7.6918	5.83792	5.64215	6.30491	8.37028	7.18511	5.92824	4.53175	10.9603	11.4305	5.38889	17.2641	12.1008	19.4394	17.1485	17.0831	11.9579	14.6969	20.8123	20.7069	19.3549	19.9905	19.8013
Fe2O3 *	3.13342	2.6655	3.30116	3.66589	2.36466	2.78728	3.46102	7.15481	2.65942	3.26898	4.1739	3.65987	2.73925	2.15256	5.78543	6.10003	4.79588	9.34997	5.95062	9.98113	8.36033	9.01938	7.12261	8.1591	11.5898	10.7985	10.7674	11	7.76365
MnO	0.0466324	0.0482321	0.0429712	0.0555543	0.0468318	0.0402766	0.0446026	0.109397	0.0458986	0.0430579	0.043531	0.0484373	0.0440761	0.0665009	0.069985	0.0937719	0.141876	0.0544312	0.30256	0.0663994	0.569014	0.271033	0.316685	0.207427	0.0979166	0.120823	0.184499	0.196444	0.536448
MgO	1.49154	1.22925	1.53865	1.59163	1.16604	1.2711	1.64023	1.299	1.28516	1.6362	2.15551	1.84062	1.14598	0.987829	2.11483	2.34996	3.50146	3.44794	1.99802	2.90129	2.97556	2.82016	2.14865	2.396	2.68401	2.74942	2.78963	2.65659	2.97645
CaO	33.3254	35.8901	32.3726	31.4313	37.7097	34.4638	28.6435	32.3318	36.1188	34.7211	27.735	31.2243	20.608	40.7638	21.6704	19.452	30.0848	1.26506	19.4974	0.685205	6.00172	5.37018	18.5626	12.0774	0.732087	0.783046	0.687261	0.649919	0.813954
Na2O	0.739854	0.198288	0.64942	0.7354	0.16968	0.393891	1.1496	0.420385	0.243667	0.302089	1.4329	1.07631	1.06844	0.0865157	1.91855	1.72912	1.23304	2.28142	1.70834	2.22807	1.88813	2.12929	1.54254	1.7534	1.82656	1.91288	1.80902	1.68171	1.63626
K2O	0.295106	0.0556009	0.223866	0.236106	0.0495466	0.124926	0.389913	0.123157	0.0803225	0.101152	0.46288	0.413854	0.980285	0.0451948	0.913023	1.28532	0.842487	3.07161	1.58442	3.00273	2.2947	2.47296	1.24429	2.24191	2.46805	2.51054	3.06361	2.92555	3.23354
P2O5	0.0932648	0.0971342	0.0928733	0.0958312	0.0787316	0.0921583	0.102154	0.0928838	0.0857224	0.0888496	0.102298	0.115395	0.0889684	0.0826419	0.128708	0.145508	0.488595	0.143586	0.137601	0.140177	0.157122	0.131974	0.144312	0.141389	0.178446	0.196453	0.155902	0.152382	0.125295
LOI	32.3524	33.297	31.6404	31.2953	33.7914	32.6685	28.7358	31.9203	33.7204	32.557	27.5971	29.8991	18.8143	35.744	21.3385	20.5315	24.7038	7.37305	20.0444	7.99804	11.7433	11.6042	20.031	15.4991	8.26405	8.17615	7.63127	7.83364	7.91278
La (ppm)	16.9817	15.2774	18.6176	19.4373	15.0581	16.3102	21.2018	15.378	15.8647	21.5338	22.4907	19.6591	19.79	14.5541	31.8449	34.0633	18.0367	47.2638	35.653	53.0511	50.9543	50.4084	41.7424	42.244	50.8482	59.2049	53.0637	53.0874	52.3614
Ce	30.9536	27.9974	34.7418	36.1065	25.43	29.3443	38.8234	28.0332	27.302	36.2417	43.6148	35.7345	38.0105	25.2901	63.2854	65.566	38.5124	95.2305	74.4317	112.158	108.098	110.757	85.1055	88.9338	119	132.325	131.36	130.777	124.658
Pr	4.12442	3.68361	4.51588	4.72709	3.58005	3.95381	5.17411	3.78074	3.78807	5.15137	5.58758	4.78698	4.73475	3.52268	7.77297	8.24225	4.48035	11.0026	8.59276	12.3885	12.4086	12.2226	10.5521	10.7443	12.1934	14.1956	13.2471	13.1359	13.3024
Nd	15.8372	13.943	16.8002	17.8986	13.6613	14.8798	19.3609	14.1932	14.241	19.2703	20.8002	17.982	17.2236	13.0228	28.6079	30.3777	17.9604	39.6177	31.3091	43.8498	45.4864	44.5997	38.9159	40.5402	44.9692	52.6856	48.8977	47.929	48.8104
Sm	3.08888	2.6669	3.34861	3.49783	2.66479	2.88336	3.84585	2.76887	2.86916	3.85944	4.16266	3.63089	3.31296	2.58461	5.43627	5.86152	3.7197	7.44783	6.00964	8.16212	8.61562	8.27511	7.52068	7.99032	8.37014	9.9484	9.42419	9.1434	9.56025
Eu	0.720806	0.619786	0.752436	0.797175	0.618727	0.662006	0.866998	0.635896	0.641903	0.865549	0.952362	0.815778	0.755406	0.564578	1.23967	1.3453	0.996873	1.68495	1.38634	1.74299	1.84028	1.79283	1.63806	1.72504	1.74271	2.13936	1.96881	1.9495	2.00122
Gd	2.85521	2.55532	3.0724	3.21394	2.56388	2.67067	3.57544	2.5419	2.70218	3.60393	3.71987	3.23169	2.83929	2.36992	4.84918	5.31136	3.75199	6.14645	5.06093	6.62382	7.31483	7.01593	6.66876	7.04742	6.89638	8.57462	7.65235	7.35113	7.95651
Tb	0.420557	0.364818	0.460667	0.477654	0.369935	0.397392	0.526678	0.382752	0.402959	0.548136	0.546172	0.483869	0.425778	0.350653	0.722357	0.793365	0.572856	0.895296	0.734063	0.941233	1.08145	1.04744	1.00362	1.08289	0.990166	1.26624	1.12929	1.07612	1.18505
Dy	2.57421	2.24763	2.71785	2.82605	2.22667	2.38546	3.10067	2.20237	2.34599	3.21749	3.25337	2.91574	2.53136	2.21202	4.15461	4.60206	3.54919	5.06184	4.27509	5.34248	6.31813	6.06039	5.82159	6.39954	5.67438	7.32919	6.4476	6.18683	6.87032
Ho	0.512281	0.436734	0.541794	0.559042	0.436524	0.455235	0.60868	0.452051	0.464493	0.645945	0.632164	0.571406	0.505805	0.42742	0.782255	0.866417	0.716983	0.945082	0.812793	0.998437	1.2086	1.14895	1.12661	1.22942	1.07884	1.39713	1.22596	1.1824	1.31102
Er	1.42358	1.25289	1.53312	1.55851	1.24692	1.3539	1.72302	1.23307	1.32607	1.82198	1.77528	1.63567	1.47742	1.24578	2.19285	2.46014	2.10482	2.64539	2.23049	2.72588	3.45788	3.21128	3.07499	3.49571	3.05522	3.87828	3.40469	3.22574	3.67046
Tm	0.203179	0.177948	0.216466	0.228637	0.178163	0.195341	0.242712	0.172224	0.186831	0.255523	0.254308	0.231863	0.216786	0.17633	0.311473	0.341449	0.303112	0.373213	0.319246	0.384751	0.49208	0.461394	0.441001	0.496767	0.42917	0.544169	0.478314	0.457504	0.517827
Yb	1.31037	1.18346	1.39796	1.43394	1.14787	1.25403	1.56593	1.10534	1.20557	1.66861	1.61687	1.47893	1.44647	1.10688	1.9937	2.25172	1.87447	2.39373	2.03728	2.43131	3.24611	3.00306	2.76078	3.12555	2.78793	3.43769	3.08702	2.98973	3.25834
Lu	0.193699	0.180076	0.206231	0.214054	0.169402	0.184995	0.226696	0.166867	0.176769	0.245563	0.238535	0.21497	0.21111	0.16816	0.294402	0.329908	0.284045	0.34852	0.299097	0.354697	0.483745	0.425698	0.401078	0.458108	0.40629	0.498278	0.456827	0.444354	0.479167
Y	13.5956	12.0065	14.8395	15.6589	12.5492	13.2108	17.0305	11.8125	13.4207	18.9319	16.7955	15.963	13.4034	12.506	19.6124	22.856	19.8667	26.2551	19.8189	28.0287	30.4649	28.5166	27.1465	31.1021	26.6692	33.3914	28.9187	27.8027	31.8003
ΣREY (ppm)	94.7953	84.5934	103.762	108.635	81.9016	90.1412	117.873	84.8589	86.9384	117.861	126.44	109.336	106.885	80.1021	173.1	185.269	116.731	247.312	192.97	279.184	281.471	278.946	233.92	246.615	285.111	330.816	310.762	306.739	307.743
ΣLREE	70.9859	63.5683	78.0241	81.6674	60.3942	67.3715	88.4061	64.154	64.0649	86.0567	96.656	81.7935	83.0718	58.9744	136.947	144.111	82.7095	200.562	155.996	229.61	225.563	226.263	183.837	190.453	235.38	268.36	255.993	254.073	248.693
ΣHREE	10.2139	9.01866	10.8989	11.309	8.95809	9.55903	12.4368	8.89246	9.45277	12.8727	12.9889	11.5799	10.4094	8.62175	16.5405	18.3017	14.1543	20.4945	17.1553	21.5456	25.4431	24.167	22.9365	25.0604	23.0611	29.065	25.8509	24.8633	27.2499
Lithology: foram = foraminiferal, nanno = nannofossil, rad = radiolarian, diat = diatom. Fe2O3* : total iron as Fe2O3. b.d.l.: below detection limit.

## Sheet: Site 245
Supplementary Data S2. Major and rare-earth element contents and assigned age data of the Indian Ocean DSDP/ODP samples. Compositional data are compiled from refs. 3 and 4.
Site/Hole	245	245	245	245	245	245	245	245	245	245	245	245	245	245	245	245	245	245	245	245	245	245	245
Core-Sec.	4-1	4-1	4-2	4-3	4-4	5-1	7-2	8-1	8-2	9-1	9-3	10-1	10-2	10-3	11-1	11-5	12-4	13-3	14-1	14-4	15-2	15-3	16-1
Interval (cm)	17-19	127-130	87-89	119-121	24-26	71-73	144-146	19-21	144-146	134-136	144-146	4-6	24-26	144-146	4-6	144-146	45-47	88-90	78-80	133-135	80-82	138-140	119-121
Depth (mbsf)	159.18	160.285	161.38	163.2	163.75	207.72	256.95	283.2	285.95	312.35	315.45	320.05	321.75	324.45	329.05	336.45	342.96	353.89	359.79	364.84	370.31	372.39	381.2
Age (Ma)	48.3842	48.5364	48.6872	48.9378	49.0136	49.8381	51.4685	54.0379	54.7267	56.9678	57.1136	58.0236	58.566	58.8459	59.1402	59.6136	60.0301	60.7293	61.1068	61.4298	61.7798	61.9129	62.4765
Lithology	clay-rich nanno ooze	clay-rich nanno ooze	clay-rich nanno ooze	clay-rich nanno ooze	clay-rich nanno ooze	nanno ooze	clay-rich nanno chalk	foram & clay-bearing nanno chalk	foram & clay-bearing nanno chalk	clay-rich nanno chalk	clay-rich nanno chalk	clay-rich nanno chalk	clay-rich nanno chalk	clay-rich nanno chalk	clay-rich nanno chalk	clay-rich nanno chalk	clay-rich nanno chalk	volcanic ash	clay-rich nanno chalk	clay-rich nanno chalk	volcanic ash	clayey nanno chalk	clayey nanno chalk
SiO2 (wt.%)	13.0744	7.34749	8.26029	6.44739	5.47648	7.79294	25.7748	6.55613	5.77153	12.5776	10.5112	14.4432	16.029	9.94859	14.7847	11.7354	8.88547	24.0553	17.5574	16.2122	26.6241	16.5252	19.2433
TiO2	0.152325	0.08964	0.103004	0.0818227	0.064436	0.084966	0.10586	0.159371	0.0789645	0.193116	0.130612	0.201746	0.299833	0.119555	0.154028	0.132846	0.108195	0.27124	0.197091	0.213668	0.260614	0.194399	0.225358
Al2O3	2.60071	1.53882	1.73773	1.34474	1.2032	1.47554	1.87331	1.41242	1.16606	2.00515	1.80638	2.50797	2.72201	1.67875	2.4062	1.90537	1.44566	4.99756	2.97002	3.00171	5.76652	2.75586	3.02157
Fe2O3 *	1.74769	1.02249	1.19666	0.973572	0.792563	0.992666	1.26295	1.24653	0.927387	2.33244	2.56233	3.39101	3.61629	2.23854	3.52452	2.86586	2.17552	4.2787	3.87092	3.53718	4.08974	4.40067	6.34339
MnO	0.0988556	0.105775	0.129664	0.0901236	0.0925536	0.0753924	0.11122	0.121454	0.137149	0.265221	0.417711	0.433141	0.431133	0.48756	0.535861	0.641778	0.595992	0.271942	0.893739	0.701867	0.347719	1.36936	2.09358
MgO	1.1328	0.680666	0.724056	0.621971	0.496743	0.58459	0.678707	0.600159	0.529003	0.866515	0.861914	1.12346	1.22024	0.765899	1.15391	0.886888	0.720692	1.99495	1.25995	1.41539	2.49936	1.33575	1.81376
CaO	42.8691	48.2927	47.469	48.5642	49.1547	48.4169	36.9008	48.9405	49.94	44.3283	45.2908	42.3106	40.6068	46.2491	41.7434	44.3862	47.062	33.248	38.9512	40.3094	30.8676	39.0446	35.4092
Na2O	0.116886	0.0280872	0.0284775	0.0266813	0.040419	0.0969331	0.419418	0.0473966	0.0308733	0.149226	0.0486713	0.109574	0.286768	0.0747218	0.293818	0.119749	0.0831332	0.789828	0.387677	0.260934	1.00523	0.477102	0.580757
K2O	0.0410344	0.0041832	0.00484723	0	0.00761517	0.0299176	0.186929	0.0082944	-0.000593718	0.024453	0.0141701	0.0567209	0.0287422	0.0205485	0.0621288	0.0536374	0.0256735	0.359779	0.123588	0.045971	0.24516	0.130478	0.0905518
P2O5	0.0901513	0.0830664	0.0957329	0.0788581	0.0790806	0.0795809	0.0623098	0.0722798	0.0813394	0.141075	0.14355	0.148892	0.150896	0.121423	0.156616	0.170891	0.123477	0.146863	0.171072	0.147625	0.157352	0.194399	0.258719
LOI	38.076	40.8071	40.2506	41.7707	42.5922	40.3706	32.6237	40.8354	41.3383	37.1168	38.2127	35.2737	34.6083	38.2953	35.1848	37.1014	38.7742	29.5859	33.6174	34.154	28.1366	33.5722	30.9199
La (ppm)	9.68512	8.16572	9.28353	8.22952	8.39852	8.93554	8.10689	7.19171	6.88801	14.7107	15.0771	15.0382	17.6608	15.9509	18.8665	17.4604	12.6861	20.4675	21.3713	16.4466	22.8327	20.7157	29.3173
Ce	13.6841	10.0931	12.0259	10.1667	9.71644	13.107	13.2518	9.43342	9.26908	27.0369	21.7792	22.7424	25.0702	23.5439	26.2026	20.4858	16.0484	38.5163	33.2067	25.3665	46.1849	24.2272	29.2799
Pr	2.55868	2.062	2.37075	2.0729	2.0986	2.3642	2.11858	1.8756	1.73998	4.46184	3.72878	4.28255	4.89779	4.2877	4.94412	4.34817	3.21809	6.99296	5.89998	4.61237	7.87755	5.38388	7.37383
Nd	9.90028	8.11103	9.29043	8.30874	8.28402	9.20326	8.2273	7.73163	6.98451	18.0869	14.5588	17.0386	19.6364	17.4217	19.5543	17.3417	12.6085	28.4441	23.8481	18.7197	31.852	21.5036	29.1971
Sm	2.0174	1.67475	1.91525	1.69086	1.68596	1.97783	1.66253	1.62536	1.49673	4.08551	2.99429	3.67486	4.27904	3.75658	4.15601	3.63253	2.64629	6.59211	5.05095	4.05524	7.53703	4.54949	6.12685
Eu	0.467894	0.389985	0.449827	0.383438	0.364842	0.430623	0.383901	0.388845	0.352094	0.921686	0.701037	0.800027	0.952015	0.870616	0.96467	0.853949	0.630542	1.49972	1.19447	0.96067	1.56904	1.08334	1.39054
Gd	2.02182	1.73555	1.92407	1.72583	1.69053	1.90306	1.68668	1.67423	1.59973	4.22623	3.12836	3.79582	4.2587	3.98647	4.36631	3.80824	2.76997	5.94695	5.08678	4.10591	7.04879	4.52345	6.55764
Tb	0.300089	0.252791	0.28835	0.253995	0.248382	0.285183	0.254488	0.247175	0.237697	0.668464	0.473106	0.591238	0.661125	0.641264	0.668939	0.583052	0.411402	0.926942	0.776282	0.623845	1.14484	0.694893	1.0039
Dy	1.76987	1.53512	1.7422	1.53666	1.54693	1.80595	1.55046	1.50449	1.48328	4.02114	2.90539	3.51953	3.97702	3.95769	4.14322	3.59455	2.56449	5.3358	4.69658	3.74004	7.02258	4.14177	6.1291
Ho	0.363923	0.304532	0.356405	0.311943	0.30722	0.364769	0.302095	0.295894	0.292598	0.77827	0.594416	0.701844	0.787873	0.783726	0.844688	0.721734	0.520723	1.00487	0.922387	0.724607	1.40497	0.844976	1.23453
Er	1.0117	0.899082	0.977378	0.874478	0.842324	1.02956	0.859451	0.837171	0.82281	2.19928	1.66604	1.96154	2.23902	2.21107	2.3253	2.06724	1.43671	2.70463	2.56018	2.0301	4.12932	2.36416	3.50753
Tm	0.140972	0.121406	0.136163	0.122635	0.117662	0.145261	0.117989	0.112794	0.113817	0.310191	0.227182	0.274178	0.312493	0.310511	0.328369	0.285057	0.207408	0.380012	0.352991	0.286136	0.61012	0.328901	0.474856
Yb	0.854671	0.746941	0.833077	0.753853	0.734934	0.948746	0.74583	0.704013	0.683219	1.97148	1.42734	1.75294	1.98362	1.96417	2.04328	1.78712	1.27563	2.40887	2.2083	1.72244	4.00346	2.04939	2.96565
Lu	0.126429	0.108842	0.125515	0.106275	0.101033	0.138554	0.112941	0.102064	0.101743	0.285115	0.205551	0.251943	0.29191	0.278521	0.291746	0.250557	0.178546	0.347367	0.325624	0.250229	0.571822	0.299386	0.423964
Y	10.7989	9.74288	11.0152	10.1427	10.2301	10.7304	9.30479	9.32396	9.47188	21.76	18.1973	18.9759	22.2353	21.74	23.7794	21.8357	15.5161	24.3967	23.9768	18.7016	33.1868	22.4647	31.6158
ΣREY (ppm)	55.7018	45.9437	52.7341	46.6805	46.3675	53.3699	48.6857	43.0484	41.5372	105.524	87.6639	95.4016	109.243	101.705	113.479	99.0557	72.7189	145.965	131.477	102.346	176.976	115.175	156.599
ΣLREE	37.8456	30.1066	34.8859	30.4687	30.1836	35.5878	33.3671	27.8577	26.3783	68.3818	58.1382	62.7767	71.5442	64.9607	73.7235	63.2685	47.2074	101.013	89.377	69.2004	116.284	76.3799	101.295
ΣHREE	7.05737	6.09424	6.83299	6.0691	5.95386	7.05171	6.01383	5.86667	5.68699	15.3819	11.3284	13.6491	15.4638	15.004	15.9765	13.9515	9.99542	20.5552	18.1236	14.444	27.5049	16.3303	23.6877
Lithology: foram = foraminiferal, nanno = nannofossil, rad = radiolarian, diat = diatom. Fe2O3* : total iron as Fe2O3. b.d.l.: below detection limit.

## Sheet: Site 253
Supplementary Data S2. Major and rare-earth element contents and assigned age data of the Indian Ocean DSDP/ODP samples. Compositional data are compiled from refs. 3 and 4.
Site/Hole	253	253	253	253	253	253	253	253	253	253	253	253	253	253	253	253	253	253	253	253	253	253	253	253	253	253	253	253	253	253	253	253	253	253	253	253	253	253	253	253	253	253	253	253	253	253	253	253	253
Core-Sec.	1-1	1-2	1-3	1-4	1-5	1-6	2-1	2-2	2-2	2-4	2-5	3-1	3-2	3-4	3-6	4-1	4-3	4-5	4-6	5-2	5-4	6-1	6-5	7-1	7-2	7-4	7-6	7-6	8-1	8-2	8-3	8-3	8-4	8-5	8-6	8-6	9-1	9-1	9-2	9-2	9-3	9-3	9-4	9-4	9-5	9-5	9-6	9-6	10-1
Interval (cm)	24-26	12-14	25-27	38-40	65-67	49-51	99-101	49-51	146-148	38-40	97-99	99-101	148-150	148-150	49-51	99-101	99-101	99-101	148-150	49-51	49-51	116-118	133-135	65-67	144-146	72-74	0-2	145-147	68-71	41-43	14-16	137-139	117-119	79-81	5-7	81-83	33-35	109-111	35-37	111-113	37-39	113-115	39-41	115-117	34-36	117-119	43-45	119-121	46-48
Depth (mbsf)	0.25	1.63	3.26	4.89	6.66	8	10	11	11.97	13.89	15.98	19.5	21.49	24.49	26.5	29	32	35	36.99	39.5	42.5	48.17	54.34	57.16	59.45	61.73	64.01	65.46	66.695	67.92	69.15	70.38	71.68	72.8	73.56	74.32	75.84	76.6	77.36	78.12	78.88	79.64	80.4	81.16	81.85	82.68	83.44	84.2	85.47
Age (Ma)	0.07893	0.514624	1.02925	1.54387	2.10269	2.51367	3.08886	3.37645	3.65542	4.02655	4.41324	5.0645	5.45051	6.0372	6.43029	6.9192	7.5059	8.09259	8.48177	8.97264	9.54191	9.99198	10.4817	11.0103	11.548	12.0834	12.6189	12.9594	13.2494	13.5453	14.1743	14.8032	15.4679	16.0406	16.4292	16.8178	17.595	18.0374	18.5025	18.9676	19.4327	19.8978	20.3629	20.828	21.2503	21.7582	22.2233	22.6884	23.664
Lithology	nanno foram ooze	nanno foram ooze	nanno foram ooze	nanno foram ooze	nanno foram ooze	nanno foram ooze	nanno ooze	nanno ooze	nanno ooze	nanno ooze	nanno ooze	foram nanno ooze	foram nanno ooze	foram nanno ooze	foram nanno ooze	foram nanno ooze	foram nanno ooze	foram nanno ooze	foram nanno ooze	nanno ooze	nanno ooze	nanno ooze	nanno ooze	nanno ooze	nanno ooze	nanno ooze	nanno ooze	nanno ooze	nanno ooze	nanno ooze	nanno ooze	nanno ooze	nanno ooze	nanno ooze	nanno ooze	nanno ooze	nanno ooze	nanno ooze	nanno ooze	nanno ooze	nanno ooze	nanno ooze	nanno ooze	nanno ooze	nanno ooze	nanno ooze	nanno ooze	nanno ooze	nanno ooze
SiO2 (wt.%)	0.186315	0.376723	0.670867	0.607816	0.200361	0.118126	0.0721662	-0.00339167	0.0638864	0.0236919	b.d.l.	b.d.l.	b.d.l.	b.d.l.	b.d.l.	b.d.l.	b.d.l.	b.d.l.	b.d.l.	b.d.l.	b.d.l.	b.d.l.	b.d.l.	0.00561782	-0.00278632	b.d.l.	b.d.l.	0.0548157	0.180427	0.35543	0.456723	0.278308	0.500752	0.549285	0.444943	1.0973	0.779119	0.661145	0.449896	0.561262	0.783438	0.634577	0.524659	0.855954	0.779109	0.271903	0.61546	0.662615	0.542446
TiO2	0.012163	0.0150466	0.0202271	0.0184866	0.013432	0.0117011	0.011276	0.010175	0.0106477	0.0112819	0.00962006	0.00733328	0.00738571	0.00615744	0.00844344	0.0062415	0.00626637	0.00564071	0.00503869	0.00788295	0.00903207	0.00788284	0.00898516	0.0101121	0.0111453	0.0106564	0.00845639	0.0113022	0.0141845	0.0152569	0.0172874	0.014056	0.0184429	0.0186294	0.0173282	0.0269689	0.025673	0.0229137	0.0201446	0.0224056	0.0301967	0.0280538	0.0260942	0.0265895	0.0262495	0.0162581	0.0268809	0.0223479	0.0200493
Al2O3	0.224462	0.281428	0.377573	0.361328	0.235619	0.206163	0.191691	0.178628	0.216878	0.184459	0.170332	0.124666	0.142601	0.122029	0.128903	0.114617	0.12077	0.087995	0.103573	0.131758	0.1479	0.153715	0.151625	0.173591	0.182225	0.159846	0.146014	0.190442	0.222413	0.282536	0.308385	0.258068	0.328618	0.34041	0.309671	0.493307	0.423046	0.386739	0.318956	0.348408	0.413807	0.379287	0.346997	0.444666	0.424461	0.261251	0.364012	0.383825	0.346408
Fe2O3 *	0.0856936	0.10867	0.155637	0.14117	0.0873079	0.0729927	0.0637092	0.0537015	0.0689301	0.0569734	0.0469685	0.0242562	0.0278385	0.0162333	0.0230787	0.0192919	0.0170901	0.00733292	0.0117569	0.0270273	0.0372573	0.0399772	0.0387485	0.0544928	0.0562837	0.0499167	0.0349531	0.0576412	0.0856743	0.0966272	0.112089	0.0916449	0.126306	0.131535	0.11459	0.208447	0.196454	0.168779	0.133178	0.149558	0.186772	0.171689	0.155455	0.188955	0.221725	0.107079	0.181446	0.181018	0.153712
MnO	0.0337246	0.0312078	0.0477585	0.0420149	0.03358	0.0323174	0.0287537	0.0288292	0.0274599	0.0276406	0.0265966	0.0214357	0.0198846	0.0179126	0.0242045	0.0209941	0.0182294	0.0214347	0.0240737	0.0236489	0.0299187	0.028716	0.0325712	0.0471897	0.0440239	0.0358952	0.0372081	0.0423833	0.0544684	0.0570722	0.0646884	0.061284	0.0653884	0.0829854	0.063164	0.0809068	0.0675311	0.0732122	0.0503615	0.0571344	0.0480911	0.0521801	0.0521883	0.059402	0.0670201	0.0470925	0.0604819	0.0687197	0.0517941
MgO	0.260951	0.255793	0.258458	0.277298	0.212114	0.243495	0.240178	0.250984	0.314388	0.257227	0.260308	0.230716	0.305087	0.278764	0.212212	0.227531	0.204512	0.216603	0.248575	0.220723	0.221286	0.208895	0.243723	0.185388	0.218448	0.200228	0.199571	0.230565	0.211633	0.220378	0.231986	0.209715	0.231374	0.23315	0.224707	0.270813	0.198687	0.218519	0.189136	0.181486	0.183976	0.174495	0.179328	0.202533	0.190449	0.165384	0.190966	0.187163	0.167635
CaO	54.2413	54.227	54.2284	54.0071	54.6816	54.4687	55.0307	55.0113	54.3298	54.9861	55.2492	55.4627	55.0031	54.7593	55.2404	55.4495	55.9672	55.398	54.9587	55.1812	55.3513	55.0689	54.8022	55.2181	54.7089	55.0941	55.5027	54.8033	55.0869	54.8583	54.2351	54.8059	54.2315	54.4661	54.2954	53.6165	53.8725	54.0474	54.2075	54.285	54.1064	54.2594	54.1243	54.1441	53.8395	54.8835	54.2848	54.1249	54.2791
Na2O	0.076295	0.0724468	0.0618052	0.0638627	0.0582053	0.0657491	0.0693472	0.0802696	0.0941484	0.0682553	0.0775264	0.0902557	0.105673	0.122029	0.0827458	0.0992966	0.0740571	0.107738	0.11365	0.0917801	0.0620955	0.0833328	0.0887285	0.0606724	0.0952922	0.0908597	0.0789263	0.0949385	0.0709224	0.0819354	0.0780723	0.0736533	0.076007	0.0547591	0.0704307	0.0589945	0.0413	0.0614759	0.0632317	0.0504127	0.0408215	0.0409585	0.0571851	0.0486531	0.0446801	0.0588656	0.0487215	0.0525175	0.0434402
K2O	0.000552862	0.00167185	-0.00112373	-0.0011204	b.d.l.	-0.00167159	-0.000563798	0.000565279	0.00280204	-0.00112819	-0.00169766	0.00507688	0.00511319	0.00615744	0.0151982	0.00453927	0.00056967	0.0095892	0.00447884	0.00225227	-0.00112901	0.0123873	0.00112315	-0.00112356	-0.00111453	0.00673035	0.00225504	0.00056511	0.0028369	0.00169521	0.00390361	0.00224895	0.00279437	-0.00225811	0.00111795	0.00168556	-0.00223243	0	0	0	0.0016776	-0.00392753	-0.00333117	-0.00226293	-0.0027925	-0.00112125	-0.00392012	0	b.d.l.
P2O5	0.0718721	0.0668739	0.0972027	0.0885114	0.0962626	0.0807934	0.0710386	0.0717904	0.0734133	0.0693835	0.0701699	0.0597944	0.056245	0.0548572	0.0619186	0.0675217	0.0609547	0.0586634	0.0638234	0.0731988	0.0829821	0.0782653	0.0769355	0.0741552	0.0841469	0.0751555	0.0597585	0.0762899	0.0970219	0.0841957	0.0897831	0.0933316	0.102274	0.111212	0.0922307	0.149453	0.207058	0.169897	0.160597	0.138915	0.14651	0.157662	0.147127	0.165194	0.179837	0.136793	0.176406	0.205042	0.162622
LOI	44.8067	44.5632	44.0832	44.3936	44.3871	44.7016	44.2217	44.3172	44.7977	44.3161	44.1272	44.1413	44.4617	44.8181	44.378	44.1925	43.7417	44.3584	44.7076	44.3785	44.135	44.3978	44.611	44.1718	44.6034	44.3316	44.0131	44.4378	43.9735	43.9466	44.402	44.1118	44.3165	44.0142	44.3665	43.9957	44.1909	44.1899	44.407	44.2055	44.0583	44.1056	44.39	43.8662	44.2298	44.053	44.0548	44.1119	44.2378
La (ppm)	6.47989	6.82126	9.01797	8.43016	6.73975	5.97809	5.41556	4.64793	5.31779	5.01765	4.24635	3.72734	3.62342	2.88695	4.05313	3.81745	3.45705	3.25829	3.36677	4.67524	6.2064	5.71185	5.8688	6.41525	6.68516	6.44675	5.77932	6.13487	8.14084	8.60841	8.75466	8.26563	9.03813	10.8597	8.78499	12.2784	11.8686	10.0634	9.23276	8.93144	10.0232	9.87245	9.84821	10.211	9.45141	7.1451	10.5306	10.7812	9.43852
Ce	3.99939	4.38481	6.54781	5.51569	3.784	3.51696	3.1061	2.74903	3.00589	2.74588	2.4041	1.87075	1.9879	1.53111	1.89632	1.78103	1.67612	1.4951	1.46673	2.29828	3.1102	2.66161	2.811	3.94631	3.76453	3.4208	3.09305	3.56241	5.82229	6.30085	7.00081	6.44847	6.99929	8.46622	6.8724	10.2101	8.70922	7.49096	6.82839	6.55249	7.16817	7.04086	6.58137	8.07321	6.92791	4.86184	6.99534	7.36675	5.63485
Pr	1.28688	1.36405	1.96857	1.79488	1.37506	1.16597	1.029	0.847348	0.949509	0.876768	0.752101	0.639949	0.620498	0.460337	0.664024	0.669701	0.569886	0.533331	0.550994	0.844529	1.16605	1.05063	1.09982	1.25486	1.30221	1.22422	1.11553	1.20808	1.68659	1.81316	1.88465	1.72627	1.86872	2.42026	1.95352	2.75889	2.57787	2.20769	1.98129	1.88472	2.13255	2.08076	2.0251	2.12454	1.93168	1.37855	2.19506	2.21	1.83407
Nd	5.55795	6.12635	8.49889	7.77763	5.98129	5.17236	4.40805	3.7362	4.17628	3.86655	3.32438	2.83952	2.7769	1.99358	2.93572	2.88651	2.5387	2.34281	2.35032	3.7576	5.01469	4.59406	4.89612	5.59585	5.70688	5.34688	4.7648	5.24328	7.22368	7.7028	8.00029	7.40603	8.01378	10.4159	8.11443	11.8225	10.8803	9.30085	8.33416	7.95789	9.03561	8.82834	8.57204	8.85375	8.2459	5.97437	9.12259	9.43988	7.95567
Sm	1.16621	1.29767	1.76455	1.63794	1.22259	1.08279	0.906834	0.779769	0.891757	0.797047	0.673442	0.521772	0.542594	0.403152	0.552396	0.585862	0.507693	0.447558	0.472325	0.743931	1.01403	0.926762	0.937069	1.1459	1.15184	1.08205	0.919479	1.03861	1.5023	1.60084	1.63775	1.50718	1.64359	2.1925	1.68067	2.45164	2.257	1.88851	1.69527	1.62208	1.80314	1.7674	1.72167	1.81592	1.66354	1.21088	1.86079	1.9256	1.60874
Eu	0.295541	0.341301	0.450358	0.423324	0.320852	0.272256	0.236149	0.202717	0.224181	0.216556	0.178536	0.141541	0.146849	0.112683	0.14934	0.158051	0.127097	0.119152	0.119203	0.195945	0.264716	0.264334	0.272087	0.296727	0.310509	0.287762	0.25289	0.280736	0.376951	0.410581	0.425067	0.387027	0.410854	0.555902	0.425578	0.613082	0.554511	0.472622	0.412607	0.406818	0.445101	0.458575	0.440473	0.449262	0.418496	0.320294	0.491055	0.492129	0.390967
Gd	1.59543	1.70564	2.28046	2.21575	1.68596	1.47373	1.30318	1.12955	1.24488	1.17543	0.985252	0.820147	0.835916	0.624766	0.84381	0.855046	0.751757	0.687702	0.679477	1.04528	1.3641	1.33905	1.37747	1.52958	1.53952	1.44755	1.30405	1.40639	1.92156	2.00936	2.14411	1.91462	2.12681	2.70903	2.0779	3.07521	2.81541	2.37064	2.11628	2.02673	2.28285	2.28521	2.16883	2.29487	2.17178	1.59377	2.36249	2.46942	2.05842
Tb	0.242257	0.260304	0.337433	0.326511	0.260709	0.22385	0.200246	0.162352	0.196207	0.178556	0.151534	0.130399	0.125475	0.100535	0.132555	0.126019	0.10431	0.10416	0.10495	0.154452	0.206287	0.19899	0.21232	0.231037	0.241164	0.218328	0.197785	0.212418	0.290122	0.304093	0.313097	0.292032	0.322665	0.400713	0.320264	0.464409	0.426258	0.36667	0.320063	0.310129	0.334793	0.343203	0.334188	0.342937	0.31113	0.232166	0.364718	0.374157	0.299755
Dy	1.72683	1.80821	2.31239	2.30491	1.8221	1.61148	1.44653	1.22784	1.46188	1.32216	1.15736	0.94654	0.96101	0.773295	0.992512	0.925862	0.838564	0.774396	0.776839	1.07561	1.46923	1.41573	1.44842	1.60872	1.61943	1.52661	1.34795	1.44603	1.94954	2.02909	2.07543	1.96797	2.1774	2.72252	2.16063	3.12067	2.90601	2.44731	2.26193	2.07306	2.26231	2.29201	2.23819	2.29157	2.12291	1.59673	2.39495	2.5032	2.04741
Ho	0.414738	0.433784	0.532053	0.539485	0.427764	0.391262	0.356469	0.309486	0.361142	0.329588	0.286338	0.246652	0.236992	0.194809	0.251747	0.236097	0.206992	0.195745	0.191067	0.274167	0.353152	0.340189	0.352341	0.368604	0.374229	0.357921	0.317354	0.342133	0.44727	0.447552	0.477446	0.452419	0.493935	0.59826	0.474631	0.696486	0.662074	0.562727	0.504274	0.468686	0.513505	0.520673	0.52264	0.516387	0.482947	0.369772	0.545429	0.587334	0.454492
Er	1.26449	1.33975	1.63529	1.67502	1.35242	1.22352	1.14896	1.0018	1.17609	1.06844	0.917813	0.81202	0.771156	0.654917	0.837492	0.724233	0.673168	0.617489	0.645022	0.846566	1.12066	1.07938	1.06358	1.13775	1.09847	1.07735	0.945101	1.03061	1.34725	1.35868	1.41495	1.36438	1.48973	1.7621	1.4094	2.05922	1.98658	1.66362	1.51364	1.40444	1.55615	1.52073	1.54018	1.59373	1.44738	1.13741	1.63115	1.72336	1.38312
Tm	0.181264	0.18839	0.230158	0.233944	0.192913	0.179625	0.163479	0.143722	0.169342	0.156663	0.134801	0.11976	0.115989	0.0961288	0.116646	0.105967	0.0979802	0.0880534	0.0914171	0.120692	0.159379	0.150569	0.152706	0.164566	0.154837	0.155591	0.137166	0.145393	0.191062	0.182305	0.199017	0.194441	0.206408	0.246183	0.201907	0.293107	0.282437	0.237862	0.21322	0.197138	0.207779	0.213142	0.212525	0.222804	0.202964	0.154927	0.226782	0.238167	0.189418
Yb	1.19008	1.22369	1.48464	1.50238	1.25767	1.1367	1.0657	0.952817	1.09407	0.997367	0.882169	0.776652	0.754959	0.62559	0.777211	0.67986	0.615346	0.566711	0.604565	0.765662	1.02476	0.961376	0.983088	1.01731	0.989189	0.974567	0.865062	0.897109	1.1906	1.17788	1.23905	1.24569	1.34174	1.54474	1.2584	1.82426	1.69103	1.43803	1.31951	1.21764	1.27302	1.30821	1.31075	1.35464	1.24493	0.980546	1.35768	1.43623	1.17576
Lu	0.187908	0.190946	0.222996	0.227779	0.19197	0.174523	0.167105	0.151209	0.17728	0.157644	0.141817	0.120597	0.120351	0.105132	0.127372	0.104623	0.097373	0.0894068	0.0935901	0.119475	0.155256	0.152585	0.146758	0.155873	0.152161	0.148242	0.129442	0.141708	0.176318	0.177873	0.18892	0.189074	0.203862	0.235323	0.189876	0.275687	0.257924	0.223117	0.202784	0.183075	0.19254	0.20614	0.202083	0.202196	0.191739	0.147801	0.205909	0.22204	0.177376
Y	17.4471	17.7185	21.1893	21.5925	17.6681	16.1459	15.4141	13.5647	16.294	14.8195	13.1274	11.5182	11.026	9.30237	11.4708	10.4414	9.8814	9.34695	9.42712	12.5926	16.1474	13.9124	13.2675	14.2337	14.4534	14.3706	12.2972	13.2803	16.5668	16.9618	17.5187	16.8159	18.0953	20.9065	16.4873	23.3976	22.8973	19.6335	18.2245	17.686	19.0058	18.6202	18.8938	18.443	17.8359	14.0207	20.8706	22.2795	17.7584
ΣREY (ppm)	43.0359	45.2046	58.4729	56.1979	44.2832	39.749	36.3674	31.6065	36.7403	33.7258	29.3634	25.2318	24.646	19.8654	25.8011	24.0977	22.1434	20.6668	20.9404	29.51	38.7763	34.7595	34.8891	39.102	39.5435	38.0852	33.4662	36.37	48.8332	51.0853	53.2739	50.1771	54.4322	66.0358	52.4119	75.3412	70.7725	60.3676	55.1607	52.9223	58.2364	57.3579	56.6121	58.7899	54.6507	41.1248	61.1552	64.0489	52.407
ΣLREE	18.4903	19.9941	27.7978	25.1563	19.1027	16.9162	14.8655	12.7603	14.3412	13.3039	11.4004	9.59933	9.55131	7.27513	10.1016	9.74056	8.74945	8.07708	8.20714	12.3196	16.5114	14.9449	15.6128	18.3582	18.6106	17.5207	15.6722	17.1873	24.3757	26.0261	27.2782	25.3536	27.5635	34.3545	27.406	39.5215	36.2929	30.9514	28.0719	26.9486	30.1627	29.5898	28.7484	31.0784	28.2204	20.5707	30.7044	31.7234	26.4719
ΣHREE	7.09853	7.49201	9.48577	9.44909	7.51236	6.68694	6.08781	5.28148	6.10508	5.6024	4.83562	4.11431	4.0687	3.28786	4.22868	3.91576	3.51259	3.24282	3.30613	4.59786	6.11753	5.9022	6.00877	6.51017	6.47951	6.19392	5.4968	5.90252	7.89067	8.09742	8.47708	8.00765	8.77341	10.7748	8.51859	12.4221	11.5822	9.7826	8.8643	8.28772	9.06804	9.14789	8.96986	9.2684	8.59427	6.53342	9.58018	10.046	8.17672
Lithology: foram = foraminiferal, nanno = nannofossil, rad = radiolarian, diat = diatom. Fe2O3* : total iron as Fe2O3. b.d.l.: below detection limit.
[truncated: 27 more columns]

## Sheet: Site 254
Supplementary Data S2. Major and rare-earth element contents and assigned age data of the Indian Ocean DSDP/ODP samples. Compositional data are compiled from refs. 3 and 4.
Site/Hole	254	254	254	254	254	254	254	254	254	254	254	254	254	254	254	254	254	254	254	254	254	254	254	254	254	254	254	254	254	254	254	254	254	254	254	254	254	254
Core-Sec.	1-1	1-2	1-3	1-3	2-1	2-4	2-6	3-1	3-3	3-5	4-1	4-3	4-4	4-4	4-5	4-6	5-1	5-1	5-2	5-2	5-4	6-5	7-4	8-5	9-3	10-4	11-4	12-3	17-1	18-2	18-3	18-4	18-6	19-2	19-3	19-4	19-6	20-1
Interval (cm)	130-132	99-101	50-52	147-149	15-17	49-51	148-150	111-113	90-92	70-72	95-97	96-98	49-51	148-150	99-101	77-79	15-17	98-100	49-51	148-150	148-150	99-101	140-142	14-16	144-146	86-88	19-21	102-104	144-146	25-27	67-69	110-112	2-4	38-40	80-82	123-125	15-17	8-10
Depth (mbsf)	1.31	2.5	3.51	4.48	5.66	10.5	14.49	16.12	18.91	21.71	25.46	28.47	29.5	30.49	31.5	32.78	34.16	34.99	36	36.99	39.99	50.5	58.91	68.65	76.45	86.87	95.7	104.53	139.95	149.76	151.68	153.61	155.53	159.39	161.31	163.24	165.16	167.09
Age (Ma)	0.592428	1.13059	1.58734	2.02601	2.55965	2.99602	3.34219	4.01181	4.5052	5.00036	5.54067	5.98927	6.45115	6.89508	7.34799	7.92197	8.54079	8.91298	9.36588	9.80982	9.98242	10.5245	10.9583	11.4607	11.8719	12.4747	12.9855	13.4963	15.9402	18.035	18.5847	19.1374	19.6871	20.7923	21.3421	21.8947	22.4445	22.9971
Lithology	coccolith foram ooze	coccolith foram ooze	coccolith foram ooze	coccolith foram ooze	coccolith foram ooze	coccolith foram ooze	coccolith foram ooze	foram-rich coccolith ooze	foram-rich coccolith ooze	foram-rich coccolith ooze	foram-rich coccolith ooze	foram-rich coccolith ooze	foram-rich coccolith ooze	foram-rich coccolith ooze	foram-rich coccolith ooze	foram-rich coccolith ooze	foram-rich coccolith ooze	foram-rich coccolith ooze	foram-rich coccolith ooze	foram-rich coccolith ooze	foram-rich coccolith ooze	foram-rich coccolith ooze	foram-rich coccolith ooze	foram-rich coccolith ooze	foram-rich coccolith ooze	foram-rich coccolith ooze	foram-rich coccolith ooze	foram-rich coccolith ooze	foram-rich coccolith ooze	foram-rich coccolith ooze	foram-rich coccolith ooze	foram-rich coccolith ooze	foram-rich coccolith ooze	foram-rich coccolith ooze	foram-rich coccolith ooze	foram-rich coccolith ooze	foram-rich coccolith ooze	foram-rich coccolith ooze
SiO2 (wt.%)	b.d.l.	b.d.l.	b.d.l.	b.d.l.	b.d.l.	b.d.l.	b.d.l.	b.d.l.	b.d.l.	b.d.l.	b.d.l.	b.d.l.	b.d.l.	b.d.l.	b.d.l.	b.d.l.	b.d.l.	b.d.l.	b.d.l.	b.d.l.	b.d.l.	b.d.l.	b.d.l.	b.d.l.	b.d.l.	b.d.l.	b.d.l.	b.d.l.	0.842999	2.53207	0.776503	0.989593	0.671316	0.708357	0.161587	1.09065	1.39353	0.670516
TiO2	0.00613508	0.00723128	0.00668179	0.00718861	0.00667131	0.0055353	0.00443908	0.00277502	0.00331437	0.00332746	0.00440953	0.00443551	0.00439384	0.0038672	0.00444903	0.00390162	0.00446849	0.00391673	0.006119	0.00388483	0.00446877	0.00612707	0.00566993	0.00893011	0.00781424	0.0100609	0.0134276	0.011525	0.0576936	0.169527	0.0912545	0.101368	0.0627085	0.068606	0.0346657	0.0985832	0.134439	0.159297
Al2O3	0.0875643	0.1068	0.096886	0.101193	0.109521	0.110706	0.0848974	0.0760355	0.0662873	0.0793045	0.0771667	0.0781758	0.0757938	0.0657424	0.0722968	0.0724587	0.0731715	0.0844895	0.121824	0.0849114	0.110044	0.085779	0.100925	0.141207	0.126702	0.109552	0.16225	0.162563	0.480033	1.01716	0.448435	0.501237	0.403126	0.433361	0.266702	0.593199	0.699874	0.474501
Fe2O3 *	0.0401569	0.0450564	0.039534	0.0447906	0.1123	0.0171594	0.569312	-0.00333002	b.d.l.	-0.00388204	0.00110238	0.00498994	-0.00164769	0	-0.00111226	-0.0022295	-0.000558561	0.00615487	0.0194695	0.00443981	0.00893755	0.0161532	0.00907188	0.0485574	0.0373967	0.0503044	0.0721734	11.1338	0.241977	0.702083	0.344304	0.356746	0.204362	1.24806	0.205199	0.50878	0.620227	0.898728
MnO	0.0156166	0.0144626	0.0144772	0.0149302	0.0177901	0.00498177	0.0177563	0.00499503	0.00662873	0.00554577	0.00385834	0.00388107	0.00329538	0.0038672	0.00444903	0.004459	0.0100541	0.0106311	0.0116817	0.0127645	0.0139649	0.0105831	0.0147418	0.0189765	0.0161866	0.0139734	0.0234983	0.197745	0.0173641	0.0262568	0.021274	0.0240818	0.0201563	0.0405919	0.0262789	0.0362605	0.0429301	0.0401067
MgO	0.221421	0.233626	0.212704	0.367172	0.218485	0.205913	0.266345	0.222556	0.219853	0.205193	0.211657	0.265021	0.202117	0.217116	0.207992	0.204556	0.245767	0.217099	0.234747	0.273048	0.281533	0.214447	0.212622	0.241671	0.204845	0.2001	0.280301	0.325734	0.532126	0.40698	0.367817	0.530919	0.507826	0.341886	0.299132	0.325211	0.349655	0.518562
CaO	55.1248	54.9922	55.058	54.2591	54.7976	54.7142	54.2772	54.7777	55.0317	54.9697	54.8529	54.6842	54.9532	54.8308	54.7331	54.8908	54.7954	55.0083	54.8145	54.5864	54.6123	54.8986	54.9592	54.5842	54.9346	55.0358	54.4562	48.1188	52.6233	51.8086	53.5384	53.0331	53.5659	53.2439	54.3682	53.2304	52.7397	53.2329
Na2O	0.0708323	0.0717566	0.0740566	0.0862633	0.0783878	0.0885648	0.109867	0.100456	0.0916975	0.0931689	0.104175	0.116986	0.0994107	0.113806	0.106777	0.109245	0.117856	0.0945611	0.0912287	0.123205	0.108368	0.0818799	0.0924198	0.0893011	0.0692118	0.0866353	0.0906364	0.0685436	0.129391	0.0998899	0.082297	0.0968872	0.115899	0.0794686	0.0659767	0.100849	0.0892495	0.057618
K2O	-0.0016732	0.00389377	0.00111363	0.00774158	-0.00277971	-0.00221412	0.00221954	0.00166501	0.00552394	0.00110915	-0.00165357	0.00110888	0.00384461	0.00607703	0.0038929	0.0022295	0.00390993	0.00223813	0.000556272	-0.00332986	0.00391018	-0.00222803	0.00283496	0	-0.00334896	b.d.l.	0.00167845	b.d.l.	0.0162438	0.0279692	0.00503859	0.00896066	0.0123177	0.00457373	0.00335475	0.0232294	0.0180758	-0.000564883
P2O5	0.0301177	0.0278126	0.027284	0.0282015	0.057262	0.0525854	0.0776839	0.0582754	0.0657349	0.0748679	0.072206	0.0654237	0.0845815	0.0762391	0.0756336	0.0819341	0.0726129	0.0721798	0.0828846	0.069927	0.0765278	0.0601567	0.0725751	0.0658595	0.06977	0.0452739	0.0665786	0.0776423	0.134992	0.122151	0.10581	0.119849	0.119258	0.133782	0.130276	0.17337	0.209567	0.163251
LOI	44.6766	44.7669	44.7377	45.345	44.8233	45.0428	44.8789	45.0952	44.8661	44.8972	44.9994	45.0984	44.8979	45.0139	45.1239	44.9604	45.0164	44.8171	44.8701	45.165	45.0464	44.926	44.7874	44.8722	44.7377	44.6574	44.8864	39.9407	44.9239	43.0873	44.2189	44.2372	44.3171	43.6974	44.4387	43.8195	43.7028	43.7851
La (ppm)	2.29693	2.69682	2.15359	2.20644	2.37238	1.85896	1.16301	1.26584	1.27817	1.17817	1.25599	1.43614	1.38851	1.29301	1.24531	1.33122	1.33037	1.60897	2.19897	1.57411	2.12366	2.78033	1.79095	2.4483	2.68054	3.80062	3.31099	3.06072	5.68898	8.35879	5.52587	6.95673	4.88981	5.18854	4.40733	6.08736	7.4572	8.23665
Ce	2.02242	2.34878	1.92612	1.84557	1.45545	1.18391	0.784579	0.70077	0.704272	0.684768	0.609573	0.767807	0.749583	0.662442	0.695388	0.686121	0.660212	0.895416	1.27912	0.850929	1.25089	1.7141	1.13529	1.70061	1.6316	2.44986	2.64555	2.59068	5.71559	11.3993	6.1364	6.92683	5.6965	5.82682	4.58175	8.22627	9.85676	7.39435
Pr	0.468279	0.558332	0.43785	0.444917	0.480246	0.357224	0.209496	0.228376	0.219487	0.212266	0.219268	0.276744	0.258292	0.22598	0.233943	0.231592	0.244027	0.302366	0.436507	0.295569	0.431252	0.59675	0.353824	0.497783	0.545222	0.787506	0.671677	0.637241	1.2091	1.73982	1.17878	1.53625	1.00957	1.10667	0.945673	1.3198	1.59782	1.75023
Nd	1.93505	2.25591	1.88923	1.89562	2.02688	1.52426	0.914567	0.947719	0.917077	0.858379	0.935204	1.14934	1.04589	0.97395	0.95234	0.940023	1.01341	1.27057	1.76156	1.26621	1.7414	2.42046	1.46566	2.13047	2.24824	3.08719	2.70404	2.61718	4.70271	6.50622	4.69326	5.88253	3.92838	4.36583	3.66894	5.0845	6.32618	6.99571
Sm	0.435973	0.50339	0.411675	0.440585	0.430444	0.328821	0.19698	0.199081	0.208859	0.199042	0.177453	0.242436	0.215993	0.202966	0.194707	0.200578	0.219251	0.271255	0.395886	0.282141	0.380424	0.547898	0.31118	0.466946	0.475155	0.62838	0.579523	0.541824	0.842733	1.21935	0.903041	1.02245	0.717398	0.839953	0.707776	1.02776	1.25732	1.44372
Eu	0.112514	0.125813	0.105412	0.110132	0.106426	0.0798471	0.0493562	0.0521509	0.0527339	0.0480101	0.044599	0.0589959	0.0517142	0.051402	0.0519184	0.0542685	0.0560468	0.0700922	0.09389	0.0633775	0.0950398	0.134522	0.079306	0.110897	0.122042	0.152977	0.13285	0.116784	0.216502	0.323436	0.231881	0.25068	0.183624	0.208244	0.177391	0.249922	0.320438	0.364684
Gd	0.53215	0.655579	0.526991	0.518285	0.566863	0.436698	0.293286	0.303075	0.283615	0.272679	0.26143	0.349643	0.291908	0.287932	0.258729	0.297797	0.28728	0.368663	0.483672	0.339823	0.487308	0.669181	0.410705	0.564043	0.596229	0.757718	0.733923	0.677011	0.904906	1.19396	0.957407	0.958266	0.73281	0.956687	0.845992	1.12972	1.42067	1.69705
Tb	0.089679	0.102543	0.0815059	0.0819982	0.0867474	0.068057	0.044218	0.0465748	0.0460178	0.0415388	0.0419953	0.0546019	0.0501494	0.0451356	0.0454497	0.0456602	0.044704	0.0571628	0.0760472	0.0567808	0.0738324	0.10449	0.0667962	0.0858559	0.0920195	0.110585	0.112843	0.103175	0.130785	0.17637	0.140799	0.135454	0.103592	0.137528	0.124021	0.164372	0.205872	0.245163
Dy	0.624669	0.70807	0.584893	0.597698	0.630767	0.493821	0.340112	0.349859	0.353188	0.309774	0.313543	0.369658	0.349658	0.310222	0.320117	0.33476	0.333547	0.396133	0.543115	0.380377	0.501452	0.718245	0.449421	0.597016	0.609189	0.715631	0.729853	0.680474	0.818004	1.04785	0.894169	0.802842	0.622299	0.888127	0.800888	1.04903	1.33559	1.53234
Ho	0.13941	0.163598	0.141004	0.140207	0.152092	0.121264	0.0880413	0.0897566	0.0882527	0.0806178	0.0807826	0.0930162	0.0862835	0.0804464	0.0814686	0.082345	0.0818438	0.0978928	0.12827	0.0944045	0.122533	0.166012	0.111163	0.137578	0.142759	0.162512	0.164663	0.152364	0.173049	0.219172	0.181038	0.171242	0.132482	0.19287	0.174558	0.226529	0.27657	0.32016
Er	0.457271	0.528053	0.426503	0.418625	0.465094	0.393321	0.306333	0.299167	0.287611	0.261411	0.257208	0.289005	0.275281	0.265265	0.247229	0.269668	0.253951	0.318683	0.381309	0.294216	0.391384	0.499192	0.346856	0.428612	0.421481	0.44345	0.497319	0.453985	0.493719	0.625389	0.525914	0.458597	0.357167	0.539688	0.501788	0.62752	0.778815	0.857001
Tm	0.061353	0.0728353	0.0626122	0.0635031	0.0668578	0.0573849	0.0432637	0.0421045	0.0414454	0.0381153	0.0371318	0.0428253	0.0405072	0.0359003	0.0386028	0.0379369	0.0371427	0.0441679	0.0544657	0.0428437	0.0529728	0.0706082	0.050259	0.0563259	0.0594391	0.0638496	0.0697577	0.0638184	0.0654452	0.0817218	0.0675526	0.0621162	0.0456582	0.0725544	0.0667287	0.085315	0.1004	0.112328
Yb	0.411378	0.4786	0.388901	0.387173	0.42322	0.364589	0.286454	0.275431	0.268232	0.239612	0.238043	0.264758	0.251301	0.235601	0.225988	0.237229	0.220738	0.281649	0.358725	0.264479	0.324456	0.448064	0.308077	0.36073	0.337067	0.375714	0.411584	0.382133	0.384096	0.50378	0.39717	0.358413	0.26898	0.421449	0.38608	0.482929	0.597178	0.644479
Lu	0.0617288	0.0707744	0.0581328	0.0602906	0.0635284	0.0558954	0.0449097	0.0450403	0.0398558	0.0376885	0.0378243	0.0398414	0.0358347	0.0342668	0.0363121	0.0372997	0.035833	0.0421379	0.0524236	0.0405164	0.0507754	0.0662569	0.0452264	0.0550989	0.0497045	0.0524073	0.0639089	0.0569334	0.0539668	0.0679429	0.0559417	0.0526186	0.0380047	0.0588092	0.057138	0.0690715	0.0845344	0.0880583
Y	5.71809	6.42719	5.3224	5.42937	6.51782	5.44015	4.36283	4.34133	4.13071	3.71376	3.64152	3.99147	3.94696	3.68522	3.73093	3.79406	3.50643	4.23628	5.1419	3.97898	4.91203	6.44847	4.62401	5.55921	5.69524	6.27507	6.74277	5.81708	6.45255	7.39253	6.5206	5.51432	4.51047	7.08036	6.35145	7.56661	9.67361	10.9641
ΣREY (ppm)	15.3669	17.6963	14.5168	14.6404	15.8448	12.7642	9.12743	9.18628	8.91953	8.17583	8.15156	9.42628	9.03786	8.38974	8.35843	8.58055	8.32478	10.2614	13.3859	9.82476	12.9394	17.3846	11.5487	15.1995	15.7059	19.8635	19.5713	17.9514	27.8521	40.8557	28.4098	31.0893	23.2368	27.8841	23.7975	33.3967	41.289	42.6461
ΣLREE	7.15864	8.36323	6.81847	6.83314	6.7654	5.25317	3.26863	3.34179	3.32787	3.13263	3.19749	3.87247	3.65826	3.35835	3.32168	3.38953	3.46727	4.34858	6.07204	4.26896	5.92762	8.05953	5.0569	7.24412	7.58075	10.7536	9.91178	9.44765	18.1591	29.2235	18.4373	22.3248	16.2417	17.3278	14.3115	21.7457	26.4953	25.8207
ΣHREE	2.49015	2.90586	2.37595	2.37791	2.5616	2.07088	1.49597	1.50316	1.46095	1.32945	1.31256	1.56235	1.43264	1.34617	1.30581	1.39696	1.35109	1.67658	2.17192	1.57682	2.09975	2.87657	1.86781	2.39616	2.42993	2.83484	2.9167	2.68668	3.24047	4.23962	3.45187	3.25023	2.48462	3.47596	3.13458	4.08441	5.12007	5.86126
Lithology: foram = foraminiferal, nanno = nannofossil, rad = radiolarian, diat = diatom. Fe2O3* : total iron as Fe2O3. b.d.l.: below detection limit.

[truncated: 10 more sheets: Site 259, Site 267, Site 707, Site 709, Site 721, Site 738, Site 752, Site 757, Site 758, Site 1171]
